# Supplementary material for: CKIP-1 limits foam cell formation and inhibits atherosclerosis by promoting degradation of Oct-1 by REGγ
Source: Nat Commun. 2019 Jan 25;10:425. doi: 10.1038/s41467-018-07895-3 (PMC6347643; doi:10.1038/s41467-018-07895-3)
Supplement: Supplementary file 4 — Supplementary Data 1 [file 41467_2018_7895_MOESM4_ESM.xls]

## Sheet: Supplementary Data 1
ID	Ckip-1 KO	WT	log2FoldChange	pvalue	GeneName	Chrom	Strand	Start	End	GeneLength	GeneType	GeneDescription
ENSMUSG00000091383	128.42	1.39e-17	10.0207	1.03e-15	Hist1h2al	chr13	-	51202688	51203065	378	protein_coding	histone_cluster_1_H2al
ENSMUSG00000079168	1.7238	96.8115	-5.70399	3.42e-13	Cd209g	chr8	+	4134098	4137707	3610	protein_coding	CD209g_antigen
ENSMUSG00000051906	18.212	250.076	-3.76938	1.09e-12	Cd209f	chr8	-	4102787	4105835	1988	protein_coding	CD209f_antigen
ENSMUSG00000009185	269	2032.79	-2.91713	7.5e-11	Ccl8	chr11	+	82115185	82116799	511	protein_coding	chemokine_(C-C_motif)_ligand_8
ENSMUSG00000058626	1.39e-17	57.631	-8.86601	1.3e-10	Capn11	chr17	-	45630204	45659325	2708	protein_coding	calpain_11
ENSMUSG00000022425	10.4019	114.097	-3.43811	5e-09	Enpp2	chr15	-	54838898	54920146	3473	protein_coding	ectonucleotide_pyrophosphatase/phosphodiesterase_2
ENSMUSG00000047678	13.8731	125.621	-3.166	1.3e-08	Gpr82	chrX	+	13661363	13667433	2497	protein_coding	G_protein-coupled_receptor_82
ENSMUSG00000079597	343.629	51.8692	2.72538	1.54e-08	Gm5483	chr16	+	36184212	36188111	414	protein_coding	predicted_gene_5483
ENSMUSG00000079594	38.1711	1.39e-17	8.27396	2.1e-08	BC117090	chr16	-	36321665	36334332	387	protein_coding	cDNA_sequence_BC1179090
ENSMUSG00000022902	400.903	66.8499	2.58234	4.31e-08	Stfa2	chr16	-	36403946	36408363	423	protein_coding	stefin_A2
ENSMUSG00000022651	845.206	168.258	2.3279	1.81e-07	Retnlg	chr16	+	48872608	48874498	608	protein_coding	resistin_like_gamma
ENSMUSG00000099775	137.098	19.6028	2.79933	2.03e-07	Gm5960	chr15	+	75071112	75074638	406	unprocessed_pseudogene	predicted_gene_5960
ENSMUSG00000084803	14.7409	108.335	-2.86592	2.58e-07	5830444B04Rik	chr4	-	155398763	155421704	5410	processed_transcript	RIKEN_cDNA_5830444B04_gene
ENSMUSG00000022582	331.481	63.3928	2.38459	3.9e-07	Ly6g	chr15	+	75155240	75159126	942	protein_coding	lymphocyte_antigen_6_complex_locus_G
ENSMUSG00000033508	1122.03	238.553	2.23323	4.14e-07	Asprv1	chr6	+	86628164	86629710	1547	protein_coding	aspartic_peptidase_retroviral-like_1
ENSMUSG00000050936	42.51	1.16522	5.06254	4.77e-07	Hist2h2bb	chr3	+	96269721	96279001	1511	lincRNA	histone_cluster_2_H2bb
ENSMUSG00000031125	52.0556	3.46978	3.86541	5.99e-07	3830403N18Rik	chrX	+	56136572	56153498	1022	protein_coding	RIKEN_cDNA_3830403N18_gene
ENSMUSG00000006154	37.3033	202.829	-2.43847	7.24e-07	Eps8l1	chr7	+	4460674	4480487	6036	protein_coding	EPS8-like_1
ENSMUSG00000073125	64.2045	312.304	-2.27969	9.14e-07	Xlr3b	chrX	+	73192207	73202930	3780	protein_coding	X-linked_lymphocyte-regulated_3B
ENSMUSG00000021614	1729.47	399.884	2.11239	1.16e-06	Vcan	chr13	-	89655312	89742509	14462	protein_coding	versican
ENSMUSG00000005628	145.776	25.3647	2.51788	1.37e-06	Tmod4	chr3	+	95124476	95129209	1717	protein_coding	tropomodulin_4
ENSMUSG00000029379	350.572	74.9165	2.22477	1.72e-06	Cxcl3	chr5	+	90786103	90789600	3498	protein_coding	chemokine_(C-X-C_motif)_ligand_3
ENSMUSG00000071561	163.999	29.9742	2.44774	1.82e-06	BC100530	chr16	-	36359382	36367748	790	protein_coding	cDNA_sequence_BC100530
ENSMUSG00000026581	2551.26	616.529	2.04879	1.97e-06	Sell	chr1	+	164061982	164084181	5911	protein_coding	selectin_lymphocyte
ENSMUSG00000034427	8.66635	63.3928	-2.85102	5.08e-06	Myo15b	chr11	+	115858406	115892603	9857	protein_coding	myosin_XVB
ENSMUSG00000059657	413.052	97.9639	2.07484	5.38e-06	Stfa2l1	chr16	+	36156811	36161948	414	protein_coding	stefin_A2_like_1
ENSMUSG00000054072	540.615	2071.97	-1.93804	6.46e-06	Iigp1	chr18	+	60376029	60392627	3121	protein_coding	interferon_inducible_GTPase_1
ENSMUSG00000102051	2110.43	550.844	1.93762	6.7e-06	I830127L07Rik	chr15	-	75131377	75135128	798	transcribed_unprocessed_pseudogene	RIKEN_cDNA_I830127L07_gene
ENSMUSG00000024774	86.7668	13.841	2.6389	7.47e-06	Ankrd22	chr19	-	34122549	34166053	1972	protein_coding	ankyrin_repeat_domain_22
ENSMUSG00000078490	8.66635	61.0881	-2.79768	7.68e-06	Cfap74	chr4	+	155409190	155466823	9951	protein_coding	cilia_and_flagella_associated_protein_74
ENSMUSG00000096719	72.0145	11.5362	2.63098	1.29e-05	Mrgpra2b	chr7	-	47463806	47528862	1334	protein_coding	MAS-related_GPR_member_A2B
ENSMUSG00000094733	46.8489	5.77444	2.99691	1.86e-05	Gm5416	chr16	+	36210403	36217788	294	protein_coding	predicted_gene_5416
ENSMUSG00000032915	238.628	865.44	-1.85804	1.98e-05	Adgre4	chr17	+	55749984	55853662	3491	protein_coding	adhesion_G_protein-coupled_receptor_E4
ENSMUSG00000026073	404.374	108.335	1.89919	2.6e-05	Il1r2	chr1	+	40074079	40125231	1908	protein_coding	interleukin_1_receptor_type_II
ENSMUSG00000029322	3670.7	1069.41	1.77914	2.84e-05	Plac8	chr5	-	100553725	100572245	1592	protein_coding	placenta-specific_8
ENSMUSG00000057836	2.59166	31.1265	-3.51785	2.88e-05	Xlr3a	chrX	-	73086293	73097095	4045	protein_coding	X-linked_lymphocyte-regulated_3A
ENSMUSG00000022584	7235.53	2124.98	1.7676	3e-05	Ly6c2	chr15	-	75108158	75111970	2740	protein_coding	lymphocyte_antigen_6_complex_locus_C2
ENSMUSG00000089679	1.39e-17	20.7552	-7.39757	3.05e-05	Gm16299	chr19	-	53819354	53825128	2766	antisense	predicted_gene_16299
ENSMUSG00000026193	2359.48	687.976	1.77789	3.16e-05	Fn1	chr1	-	71585520	71653200	11685	protein_coding	fibronectin_1
ENSMUSG00000026180	911.157	261.6	1.79994	3.4e-05	Cxcr2	chr1	+	74153989	74161246	3048	protein_coding	chemokine_(C-X-C_motif)_receptor_2
ENSMUSG00000021367	211.727	54.1739	1.9645	3.85e-05	Edn1	chr13	+	42301270	42307989	2344	protein_coding	endothelin_1
ENSMUSG00000039899	5347.24	17791.4	-1.73429	4.01e-05	Fgl2	chr5	+	21372642	21378374	3788	protein_coding	fibrinogen-like_protein_2
ENSMUSG00000044103	759.296	220.115	1.78593	4.39e-05	Il1f9	chr2	+	24186476	24193568	1648	protein_coding	interleukin_1_family_member_9
ENSMUSG00000092920	82.4279	16.1457	2.34444	4.65e-05	Mirt2	chr15	-	76267135	76267419	285	misc_RNA	myocardial_infraction_associated_transcript_2
ENSMUSG00000015852	16643.1	54371	-1.7079	5.1e-05	Fcrls	chr3	-	87250758	87263738	2334	protein_coding	Fc_receptor-like_S_scavenger_receptor
ENSMUSG00000070732	67.6756	12.6886	2.40539	5.74e-05	Rbm44	chr1	+	91145089	91170795	6518	protein_coding	RNA_binding_motif_protein_44
ENSMUSG00000035042	832.189	2706.92	-1.7015	6.18e-05	Ccl5	chr11	-	83525778	83530518	960	protein_coding	chemokine_(C-C_motif)_ligand_5
ENSMUSG00000051748	1134.18	343.418	1.72331	6.36e-05	Wfdc21	chr11	+	83746940	83752642	434	protein_coding	WAP_four-disulfide_core_domain_21
ENSMUSG00000074497	38.1711	4.6221	3.01668	7.02e-05	A430078G23Rik	chr8	+	3353415	3390299	4755	protein_coding	RIKEN_cDNA_A430078G23_gene
ENSMUSG00000026888	52.0556	8.07915	2.6718	7.33e-05	Grb14	chr2	-	64912476	65024987	7185	protein_coding	growth_factor_receptor_bound_protein_14
ENSMUSG00000068324	1.39e-17	18.4505	-7.22871	7.55e-05	Gm10029	chr13	-	6662562	6662894	333	processed_pseudogene	predicted_gene_10029
ENSMUSG00000108732	122.346	414.865	-1.76047	7.97e-05	RP24-67F19.6	chr7	+	34389732	34393612	3881	TEC	NA
ENSMUSG00000029054	2.59166	27.6694	-3.34864	8.17e-05	Gabrd	chr4	-	155384980	155398112	2875	protein_coding	gamma-aminobutyric_acid_(GABA)_A_receptor_subunit_delta
ENSMUSG00000036172	5.19514	39.1931	-2.88236	9.22e-05	Cd200r3	chr16	+	44943678	44981380	5984	protein_coding	CD200_receptor_3
ENSMUSG00000054905	226.479	63.3928	1.83532	9.49e-05	Stfa3	chr16	-	36450537	36455392	412	protein_coding	stefin_A3
ENSMUSG00000049719	39.9066	5.77444	2.76624	0.000106371	Prss46	chr9	+	110844506	110856522	1346	protein_coding	protease_serine_46
ENSMUSG00000056071	37957.5	12276.2	1.62852	0.000108484	S100a9	chr3	-	90692632	90695721	522	protein_coding	S100_calcium_binding_protein_A9_(calgranulin_B)
ENSMUSG00000044117	2.59166	26.517	-3.28752	0.000116677	2900011O08Rik	chr16	+	13986604	14101500	2395	protein_coding	RIKEN_cDNA_2900011O08_gene
ENSMUSG00000030108	150.982	40.3455	1.90122	0.000117904	Slc6a13	chr6	+	121300227	121337733	2904	protein_coding	solute_carrier_family_6_(neurotransmitter_transporter_GABA)_member_13
ENSMUSG00000026822	12530.7	4080.54	1.61861	0.000121129	Lcn2	chr2	-	32384633	32388252	2623	protein_coding	lipocalin_2
ENSMUSG00000087691	25.1543	101.421	-2.00533	0.000133717	Gm15674	chr1	+	130422824	130437914	2438	antisense	predicted_gene_15674
ENSMUSG00000064246	1141.12	366.465	1.63843	0.000136234	Chil1	chr1	+	134182176	134190181	2804	protein_coding	chitinase-like_1
ENSMUSG00000090942	137.966	442.522	-1.68039	0.000140213	F830016B08Rik	chr18	+	60293380	60303016	3297	protein_coding	RIKEN_cDNA_F830016B08_gene
ENSMUSG00000038264	66.8078	227.029	-1.76258	0.000141998	Sema7a	chr9	+	57940113	57962864	3296	protein_coding	sema_domain_immunoglobulin_domain_(Ig)_and_GPI_membrane_anchor_(semaphorin)_7A
ENSMUSG00000042985	120.61	31.1265	1.95061	0.000158397	Upk3b	chr5	+	136038496	136046487	3530	protein_coding	uroplakin_3B
ENSMUSG00000031722	4223.47	1401.29	1.5916	0.000163427	Hp	chr8	-	109575130	109579172	1343	protein_coding	haptoglobin
ENSMUSG00000096638	1.7238	21.9076	-3.56589	0.000164371	Ighv2-9	chr12	-	113879096	113879541	362	IG_V_gene	immunoglobulin_heavy_variable_2-9
ENSMUSG00000032496	8742.86	2924.72	1.57978	0.000174739	Ltf	chr9	+	111019271	111042767	3450	protein_coding	lactotransferrin
ENSMUSG00000021123	118.007	31.1265	1.91916	0.000193251	Rdh12	chr12	+	79208914	79222665	2967	protein_coding	retinol_dehydrogenase_12
ENSMUSG00000062170	1.39e-17	16.1457	-7.03744	0.000193974	Fmr1nb	chrX	+	68761839	68804567	937	protein_coding	fragile_X_mental_retardation_1_neighbor
ENSMUSG00000005800	12583.7	4249.94	1.56601	0.000195628	Mmp8	chr9	+	7558429	7568486	2453	protein_coding	matrix_metallopeptidase_8
ENSMUSG00000030747	367.06	116.402	1.65606	0.000219925	Dgat2	chr7	-	99153658	99182719	3083	protein_coding	diacylglycerol_O-acyltransferase_2
ENSMUSG00000086825	160.528	494.378	-1.6219	0.000226221	Gm15675	chr1	-	130429781	130437191	3681	lincRNA	predicted_gene_15675
ENSMUSG00000031825	186.561	55.3263	1.75176	0.000245906	Crispld2	chr8	+	119992438	120052793	4777	protein_coding	cysteine-rich_secretory_protein_LCCL_domain_containing_2
ENSMUSG00000095753	0.856024	20.7552	-4.39537	0.000248027	Igkv4-53	chr6	-	69648824	69649363	367	IG_V_gene	immunoglobulin_kappa_variable_4-53
ENSMUSG00000023367	4984.51	14472.6	-1.53777	0.00025047	Tmem176a	chr6	+	48840919	48847071	3810	protein_coding	transmembrane_protein_176A
ENSMUSG00000042265	594.418	197.067	1.5923	0.000274161	Trem1	chr17	+	48232768	48246924	2996	protein_coding	triggering_receptor_expressed_on_myeloid_cells_1
ENSMUSG00000073386	70.279	16.1457	2.11481	0.000284129	9830107B12Rik	chr17	-	48125605	48146307	3639	protein_coding	RIKEN_cDNA_9830107B12_gene
ENSMUSG00000095497	26.0221	2.31749	3.42907	0.000299755	Igkv1-122	chr6	+	68016718	68017488	383	IG_V_gene	immunoglobulin_kappa_chain_variable_1-122
ENSMUSG00000076535	14.7409	1.39e-17	6.90937	0.000315208	Igkv1-88	chr6	-	68862265	68863031	362	IG_V_gene	immunoglobulin_kappa_chain_variable_1-88
ENSMUSG00000026070	57.2622	12.6886	2.16486	0.000339487	Il18r1	chr1	+	40465552	40500854	4817	protein_coding	interleukin_18_receptor_1
ENSMUSG00000038357	1348.52	467.874	1.52699	0.000349994	Camp	chr9	-	109847379	109849617	758	protein_coding	cathelicidin_antimicrobial_peptide
ENSMUSG00000037095	413.92	138.297	1.5809	0.000367682	Lrg1	chr17	-	56119680	56121946	1351	protein_coding	leucine-rich_alpha-2-glycoprotein_1
ENSMUSG00000030147	161.396	472.483	-1.54879	0.000417866	Clec4b1	chr6	+	123049962	123071555	784	protein_coding	C-type_lectin_domain_family_4_member_b1
ENSMUSG00000005540	3.4595	26.517	-2.88894	0.000419448	Fcer2a	chr8	-	3681737	3694175	3092	protein_coding	Fc_receptor_IgE_low_affinity_II_alpha_polypeptide
ENSMUSG00000051177	72.8823	18.4505	1.97591	0.000436041	Plcb1	chr2	+	134786067	135475258	11115	protein_coding	phospholipase_C_beta_1
ENSMUSG00000031444	2350.8	838.936	1.48641	0.000442922	F10	chr8	+	13037308	13056676	2731	protein_coding	coagulation_factor_X
ENSMUSG00000022512	84.1634	21.9076	1.93677	0.000460932	Cldn1	chr16	-	26356642	26371841	3247	protein_coding	claudin_1
ENSMUSG00000034730	28.6255	3.46978	3.00571	0.000466301	Adgrb1	chr15	+	74516195	74589465	6878	protein_coding	adhesion_G_protein-coupled_receptor_B1
ENSMUSG00000021182	322.803	108.335	1.57428	0.000466734	Ccdc88c	chr12	-	100912700	101028983	6313	protein_coding	coiled-coil_domain_containing_88C
ENSMUSG00000075330	13.0053	56.4786	-2.10653	0.000489496	A930003A15Rik	chr16	-	19876570	19883897	746	protein_coding	RIKEN_cDNA_A930003A15_gene
ENSMUSG00000056054	29508.8	10753.9	1.45628	0.000506082	S100a8	chr3	+	90668978	90670035	694	protein_coding	S100_calcium_binding_protein_A8_(calgranulin_A)
ENSMUSG00000030413	1063.89	379.141	1.4883	0.000508138	Pglyrp1	chr7	+	18871331	18890459	1837	protein_coding	peptidoglycan_recognition_protein_1
ENSMUSG00000015970	133.627	40.3455	1.72522	0.000526492	Chdh	chr14	+	30009023	30040466	6156	protein_coding	choline_dehydrogenase
ENSMUSG00000040809	12163.7	4463.13	1.44643	0.000557806	Chil3	chr3	-	106147554	106167564	1632	protein_coding	chitinase-like_3
ENSMUSG00000030830	7999.18	21770.5	-1.44444	0.000561018	Itgal	chr7	+	127296260	127335138	6569	protein_coding	integrin_alpha_L
ENSMUSG00000101595	17.3443	1.16522	3.77581	0.000575412	Gm29395	chr9	-	94667208	94668818	1049	lincRNA	predicted_gene_29395
ENSMUSG00000065905	1.7238	18.4505	-3.31948	0.000575412	Gm26110	chr1	+	171027965	171028129	165	snRNA	predicted_gene_26110
ENSMUSG00000041754	544.954	192.458	1.50112	0.000582637	Trem3	chr17	+	48247777	48258841	994	protein_coding	triggering_receptor_expressed_on_myeloid_cells_3
ENSMUSG00000030162	48.5844	10.3839	2.21479	0.000619733	Olr1	chr6	-	129485244	129507165	3572	protein_coding	oxidized_low_density_lipoprotein_(lectin-like)_receptor_1
ENSMUSG00000057729	2487.04	914.992	1.4425	0.000628267	Prtn3	chr10	+	79874476	79883174	1732	protein_coding	proteinase_3
ENSMUSG00000036006	522.392	185.544	1.49288	0.000638358	Fam65b	chr13	+	24582189	24733816	11662	protein_coding	family_with_sequence_similarity_65_member_B
ENSMUSG00000024011	360.117	125.621	1.51866	0.000646462	Pi16	chr17	+	29318877	29329413	3987	protein_coding	peptidase_inhibitor_16
ENSMUSG00000026980	229.95	77.2213	1.57302	0.000668484	Ly75	chr2	-	60292103	60383303	6905	protein_coding	lymphocyte_antigen_75
ENSMUSG00000046159	33.8322	5.77444	2.52888	0.0006696	Chrm3	chr13	-	9875486	10360844	4507	protein_coding	cholinergic_receptor_muscarinic_3_cardiac
ENSMUSG00000006342	124.081	38.0407	1.70303	0.000715312	Susd2	chr10	-	75636619	75644008	3255	protein_coding	sushi_domain_containing_2
ENSMUSG00000016283	120.61	36.8884	1.70639	0.000804773	H2-M2	chr17	-	37480851	37483552	1551	protein_coding	histocompatibility_2_M_region_locus_2
ENSMUSG00000105776	13.0053	1.39e-17	6.7304	0.00085757	Gm43292	chr6	-	70883354	70885802	2449	TEC	predicted_gene_43292
ENSMUSG00000073555	557.971	1481.96	-1.409	0.00088161	Gm4951	chr18	+	60212080	60247820	2645	protein_coding	predicted_gene_4951
ENSMUSG00000097662	16.4765	1.16522	3.70235	0.000884859	Gm2093	chr15	+	3996039	4015858	3526	lincRNA	predicted_gene_2093
ENSMUSG00000089753	65.0723	187.849	-1.52732	0.000972987	Gm11709	chr11	-	115010335	115016193	918	protein_coding	predicted_gene_11709
ENSMUSG00000054169	164.867	55.3263	1.57355	0.0009791	Ceacam10	chr7	+	24777206	24784657	1496	protein_coding	carcinoembryonic_antigen-related_cell_adhesion_molecule_10
ENSMUSG00000000157	461.647	169.411	1.44574	0.000997344	Itgb2l	chr16	-	96422288	96443619	2936	protein_coding	integrin_beta_2-like
ENSMUSG00000049653	62.4689	16.1457	1.9452	0.000998515	Spatc1	chr15	+	76268089	76292572	1605	protein_coding	spermatogenesis_and_centriole_associated_1
ENSMUSG00000067235	40.7744	8.07915	2.32044	0.00101927	H2-Q10	chr17	+	35470089	35474563	4348	protein_coding	histocompatibility_2_Q_region_locus_10
ENSMUSG00000016194	374.87	137.144	1.45004	0.00109067	Hsd11b1	chr1	-	193221634	193264075	4251	protein_coding	hydroxysteroid_11-beta_dehydrogenase_1
ENSMUSG00000097779	101.519	31.1265	1.70231	0.00109076	4833407H14Rik	chr19	+	53460631	53462723	1485	lincRNA	RIKEN_cDNA_4833407H14_gene
ENSMUSG00000001508	7.79856	35.736	-2.17578	0.00111107	Sgca	chr11	-	94962791	94976327	1735	protein_coding	sarcoglycan_alpha_(dystrophin-associated_glycoprotein)
ENSMUSG00000027360	301.976	109.488	1.46285	0.00112528	Hdc	chr2	-	126593667	126619299	6389	protein_coding	histidine_decarboxylase
ENSMUSG00000055044	137.098	44.9549	1.60651	0.00113051	Pdlim1	chr19	-	40221173	40271842	5260	protein_coding	PDZ_and_LIM_domain_1_(elfin)
ENSMUSG00000034353	291.563	104.878	1.47423	0.00115673	Ramp1	chr1	+	91179822	91225196	3022	protein_coding	receptor_(calcitonin)_activity_modifying_protein_1
ENSMUSG00000005474	69.4112	19.6028	1.81875	0.00116117	Myl10	chr5	+	136693146	136701094	1203	protein_coding	myosin_light_chain_10_regulatory
ENSMUSG00000029810	8079.01	20694.2	-1.35696	0.00116203	Tmem176b	chr6	-	48833818	48841496	2371	protein_coding	transmembrane_protein_176B
ENSMUSG00000030154	183.09	63.3928	1.5287	0.00116434	Klrb1f	chr6	+	129045901	129057464	2025	protein_coding	killer_cell_lectin-like_receptor_subfamily_B_member_1F
ENSMUSG00000090145	87.6346	26.517	1.72076	0.00121266	Ugt1a6b	chr1	+	88103252	88219003	2382	protein_coding	UDP_glucuronosyltransferase_1_family_polypeptide_A6B
ENSMUSG00000026068	445.16	167.106	1.41304	0.0013119	Il18rap	chr1	+	40515362	40551705	6752	protein_coding	interleukin_18_receptor_accessory_protein
ENSMUSG00000026399	980.579	2498.34	-1.34913	0.00133366	Cd55	chr1	-	130439027	130462744	4853	protein_coding	CD55_molecule_decay_accelerating_factor_for_complement
ENSMUSG00000087263	34.6999	106.03	-1.60738	0.00136069	Gm15726	chrX	-	169979047	169985232	509	antisense	predicted_gene_15726
ENSMUSG00000030255	15.6087	1.16522	3.62495	0.00136958	Sspn	chr6	+	145931641	145965223	4996	protein_coding	sarcospan
ENSMUSG00000076549	0.856024	16.1457	-4.03525	0.00136958	Igkv4-68	chr6	-	69304834	69305405	394	IG_V_gene	immunoglobulin_kappa_variable_4-68
ENSMUSG00000032064	15.6087	1.16522	3.62495	0.00136958	Dixdc1	chr9	-	50662752	50739517	9971	protein_coding	DIX_domain_containing_1
ENSMUSG00000020642	807.891	312.304	1.37094	0.00139671	Rnf144a	chr12	-	26306797	26415256	5163	protein_coding	ring_finger_protein_144A
ENSMUSG00000103186	11.2697	1.39e-17	6.52604	0.00143701	Gm37088	chr1	-	159337414	159337819	406	TEC	predicted_gene_37088
ENSMUSG00000084601	1.39e-17	12.6886	-6.69251	0.00143701	Gm23111	chr17	+	33959663	33959767	105	snRNA	predicted_gene_23111
ENSMUSG00000028965	12.1375	1.39e-17	6.63184	0.00143701	Tnfrsf9	chr4	+	150914562	150946102	2722	protein_coding	tumor_necrosis_factor_receptor_superfamily_member_9
ENSMUSG00000059639	37.3033	112.945	-1.59445	0.00144966	Clec4a4	chr6	+	122990367	123024105	776	protein_coding	C-type_lectin_domain_family_4_member_a4
ENSMUSG00000020020	30.361	5.77444	2.37336	0.00151665	Usp44	chr10	+	93831555	93848524	2932	protein_coding	ubiquitin_specific_peptidase_44
ENSMUSG00000069873	143.172	49.5644	1.52851	0.00155739	4930438A08Rik	chr11	+	58274799	58294289	2093	protein_coding	RIKEN_cDNA_4930438A08_gene
ENSMUSG00000012428	77.2212	23.0599	1.73919	0.00160294	Steap4	chr5	+	7960457	7982213	3155	protein_coding	STEAP_family_member_4
ENSMUSG00000042826	352.307	887.335	-1.33227	0.00182749	Fgf11	chr11	-	69796068	69801857	3044	protein_coding	fibroblast_growth_factor_11
ENSMUSG00000004864	101.519	33.4313	1.59961	0.001836	Mapk13	chr17	+	28769307	28778698	1512	protein_coding	mitogen-activated_protein_kinase_13
ENSMUSG00000058794	448.631	174.02	1.36579	0.00188413	Nfe2	chr15	-	103248212	103258403	2988	protein_coding	nuclear_factor_erythroid_derived_2
ENSMUSG00000032484	16723	6822.02	1.29355	0.00193485	Ngp	chr9	+	110419747	110423012	1222	protein_coding	neutrophilic_granule_protein
ENSMUSG00000048498	680.328	1683.62	-1.30707	0.00195687	Cd300e	chr11	-	115051917	115062177	2088	protein_coding	CD300e_antigen
ENSMUSG00000051335	183.958	66.8499	1.45904	0.00198077	Gfod1	chr13	-	43195519	43304172	6654	protein_coding	glucose-fructose_oxidoreductase_domain_containing_1
ENSMUSG00000000794	179.619	65.6976	1.44968	0.00199127	Kcnn3	chr3	+	89520164	89675132	10451	protein_coding	potassium_intermediate/small_conductance_calcium-activated_channel_subfamily_N_member_3
ENSMUSG00000017737	3626.44	1480.8	1.29212	0.00204952	Mmp9	chr2	+	164940780	164955850	3539	protein_coding	matrix_metallopeptidase_9
ENSMUSG00000018459	14793.9	35960.8	-1.28141	0.00211154	Slc13a3	chr2	-	165405028	165473230	5215	protein_coding	solute_carrier_family_13_(sodium-dependent_dicarboxylate_transporter)_member_3
ENSMUSG00000020017	102.387	34.5836	1.56314	0.00212585	Hal	chr10	+	93488768	93519304	5549	protein_coding	histidine_ammonia_lyase
ENSMUSG00000027776	14.7409	1.16522	3.54315	0.00213372	Il12a	chr3	+	68690644	68698547	1701	protein_coding	interleukin_12a
ENSMUSG00000029370	14.7409	1.16522	3.54315	0.00213372	Rassf6	chr5	-	90603076	90640657	4260	protein_coding	Ras_association_(RalGDS/AF-6)_domain_family_member_6
ENSMUSG00000096768	468.59	1153.53	-1.29938	0.00218373	Erdr1	chrY	+	90784738	90816464	1124	protein_coding	erythroid_differentiation_regulator_1
ENSMUSG00000003032	567.517	225.877	1.32876	0.00222894	Klf4	chr4	-	55527143	55532466	3049	protein_coding	Kruppel-like_factor_4_(gut)
ENSMUSG00000039395	155.321	56.4786	1.4579	0.00225989	Mreg	chr1	-	72159442	72212307	2284	protein_coding	melanoregulin
ENSMUSG00000106743	23.4188	3.46978	2.71758	0.00227587	Gm42847	chr5	-	33990510	33993062	2553	TEC	predicted_gene_42847
ENSMUSG00000052435	309.786	119.859	1.36923	0.00234456	Cebpe	chr14	-	54710363	54712174	1238	protein_coding	CCAAT/enhancer_binding_protein_(C/EBP)_epsilon
ENSMUSG00000039167	20.8154	2.31749	3.10885	0.00237037	Adgrl4	chr3	+	151437887	151545086	4585	protein_coding	adhesion_G_protein-coupled_receptor_L4
ENSMUSG00000078783	113.668	39.1931	1.53378	0.00238391	Gm9733	chr3	-	15296551	15332302	618	protein_coding	predicted_gene_9733
ENSMUSG00000083773	31.2288	6.92679	2.15587	0.00240987	Gm13394	chr2	-	28933610	28934609	1000	processed_pseudogene	predicted_gene_13394
ENSMUSG00000004609	3221.19	1336.76	1.26879	0.00247064	Cd33	chr7	-	43524216	43544428	7771	protein_coding	CD33_antigen
ENSMUSG00000026153	376.605	149.82	1.32927	0.00254674	Fam135a	chr1	-	24011093	24100341	7773	protein_coding	family_with_sequence_similarity_135_member_A
ENSMUSG00000004668	295.034	116.402	1.34105	0.00274023	Abca13	chr11	+	9191942	9684259	19737	protein_coding	ATP-binding_cassette_sub-family_A_(ABC1)_member_13
ENSMUSG00000039137	109.329	38.0407	1.52063	0.00274835	Whrn	chr4	-	63414910	63495991	7337	protein_coding	whirlin
ENSMUSG00000079845	65.9401	172.868	-1.38842	0.00277524	Xlr4a	chrX	-	73074345	73082478	1535	protein_coding	X-linked_lymphocyte-regulated_4A
ENSMUSG00000024013	2986.89	7075.54	-1.24416	0.00287309	Fgd2	chr17	+	29360914	29379660	4134	protein_coding	FYVE_RhoGEF_and_PH_domain_containing_2
ENSMUSG00000006362	118.007	42.6502	1.46614	0.00288886	Cbfa2t3	chr8	-	122628739	122699109	4775	protein_coding	core-binding_factor_runt_domain_alpha_subunit_2_translocated_to_3_(human)
ENSMUSG00000076612	5.19514	26.517	-2.32063	0.00288962	Ighg2c	chr12	-	113285325	113288932	1326	IG_C_gene	immunoglobulin_heavy_constant_gamma_2C
ENSMUSG00000053310	38.1711	9.23151	2.03566	0.00289243	Nrgn	chr9	-	37544492	37552904	1453	protein_coding	neurogranin
ENSMUSG00000001739	125.817	44.9549	1.48276	0.00292425	Cldn15	chr5	+	136966616	136975858	2124	protein_coding	claudin_15
ENSMUSG00000026835	375.737	150.973	1.31489	0.00299824	Fcnb	chr2	-	28076378	28084885	1339	protein_coding	ficolin_B
ENSMUSG00000050966	72.8823	23.0599	1.65591	0.00305571	Lin28a	chr4	-	134003330	134018841	3996	protein_coding	lin-28_homolog_A_(C._elegans)
ENSMUSG00000051397	30.361	6.92679	2.11539	0.00312822	Tacstd2	chr6	-	67534062	67535796	1735	protein_coding	tumor-associated_calcium_signal_transducer_2
ENSMUSG00000060962	22.551	3.46978	2.66343	0.00314942	Dmkn	chr7	+	30763756	30781063	2192	protein_coding	dermokine
ENSMUSG00000100291	22.551	3.46978	2.66343	0.00314942	2310069B03Rik	chr6	-	82877864	82881853	1902	lincRNA	RIKEN_cDNA_2310069B03_gene
ENSMUSG00000084956	131.024	48.4121	1.43457	0.00318799	Gm16194	chr17	+	29114145	29133811	733	lincRNA	predicted_gene_16194
ENSMUSG00000022899	30.361	87.5926	-1.52402	0.00318875	Slc15a2	chr16	-	36750178	36784962	7360	protein_coding	solute_carrier_family_15_(H+/peptide_transporter)_member_2
ENSMUSG00000031443	1654.84	700.652	1.23981	0.00325783	F7	chr8	+	13026034	13035809	1859	protein_coding	coagulation_factor_VII
ENSMUSG00000085591	36.4355	101.421	-1.47318	0.00326841	Gm13479	chr2	+	45357265	45404035	4722	lincRNA	predicted_gene_13479
ENSMUSG00000021573	13.8731	1.16522	3.45644	0.00334606	Tppp	chr13	+	74009407	74035753	5118	protein_coding	tubulin_polymerization_promoting_protein
ENSMUSG00000061353	13.8731	1.16522	3.45644	0.00334606	Cxcl12	chr6	+	117168535	117181367	8176	protein_coding	chemokine_(C-X-C_motif)_ligand_12
ENSMUSG00000036661	305.447	123.316	1.3079	0.00343575	Dennd3	chr15	+	73512560	73572242	5703	protein_coding	DENN/MADD_domain_containing_3
ENSMUSG00000025480	2.59166	17.2981	-2.67442	0.00351516	Syce1	chr7	-	140777229	140787854	1462	protein_coding	synaptonemal_complex_central_element_protein_1
ENSMUSG00000042284	478.135	198.22	1.26992	0.00355453	Itga1	chr13	-	114958079	115101964	5984	protein_coding	integrin_alpha_1
ENSMUSG00000020323	66.8078	21.9076	1.6042	0.00359568	Prss57	chr10	-	79781474	79790961	2843	protein_coding	protease_serine_57
ENSMUSG00000001281	1926.46	825.107	1.2232	0.00366206	Itgb7	chr15	-	102215995	102231935	2743	protein_coding	integrin_beta_7
ENSMUSG00000014030	34.6999	95.6591	-1.45904	0.00371425	Pax5	chr4	-	44524757	44710487	8853	protein_coding	paired_box_5
ENSMUSG00000017309	56.3945	17.2981	1.69915	0.00386348	Cd300lg	chr11	+	102041509	102055620	2737	protein_coding	CD300_antigen_like_family_member_G
ENSMUSG00000040152	36689.7	15952.2	1.20161	0.00387861	Thbs1	chr2	+	118111876	118127133	6073	protein_coding	thrombospondin_1
ENSMUSG00000052212	706.361	299.628	1.23697	0.00389769	Cd177	chr7	-	24743983	24760311	2840	protein_coding	CD177_antigen
ENSMUSG00000085977	104.122	256.991	-1.30219	0.00393866	Gm5970	chr18	+	60220843	60222058	1216	processed_pseudogene	predicted_gene_5970
ENSMUSG00000056032	713.303	303.085	1.23454	0.00402575	BC018473	chr11	+	116752167	116759373	5471	antisense	cDNA_sequence_BC018473
ENSMUSG00000076665	29.4932	6.92679	2.07375	0.00406587	Ighv7-1	chr12	-	113896408	113896946	363	IG_V_gene	immunoglobulin_heavy_variable_7-1
ENSMUSG00000027737	2469.69	1071.71	1.20434	0.00407678	Slc7a11	chr3	-	49892526	50443614	13922	protein_coding	solute_carrier_family_7_(cationic_amino_acid_transporter_y+_system)_member_11
ENSMUSG00000026984	9.53415	1.39e-17	6.28787	0.00417417	Il1f6	chr2	+	24215418	24225702	883	protein_coding	interleukin_1_family_member_6
ENSMUSG00000067049	9.53415	1.39e-17	6.28787	0.00417417	Unc93a	chr17	-	13108617	13131791	2643	protein_coding	unc-93_homolog_A_(C._elegans)
ENSMUSG00000059606	9.53415	1.39e-17	6.28787	0.00417417	Rnase2b	chr14	+	51162260	51163018	759	protein_coding	ribonuclease_RNase_A_family_2B_(liver_eosinophil-derived_neurotoxin)
ENSMUSG00000076543	9.53415	1.39e-17	6.28787	0.00417417	Igkv4-74	chr6	-	69184826	69185397	394	IG_V_gene	immunoglobulin_kappa_variable_4-74
ENSMUSG00000030159	95.4446	34.5836	1.46198	0.00424134	Clec1b	chr6	+	129397297	129409335	5103	protein_coding	C-type_lectin_domain_family_1_member_b
ENSMUSG00000092349	55.5267	142.906	-1.36143	0.00424799	Platr17	chr17	+	33905135	33906675	807	lincRNA	pluripotency_associated_transcript_17
ENSMUSG00000000901	31.2288	8.07915	1.93711	0.00461337	Mmp11	chr10	-	75923222	75932502	2572	protein_coding	matrix_metallopeptidase_11
ENSMUSG00000064288	13.8731	44.9549	-1.68577	0.00468829	Hist1h4k	chr13	-	21750194	21750505	312	protein_coding	histone_cluster_1_H4k
ENSMUSG00000043832	5382.82	12169	-1.17675	0.00469928	Clec4a3	chr6	+	122952515	122969875	1327	protein_coding	C-type_lectin_domain_family_4_member_a3
ENSMUSG00000078817	64.2045	21.9076	1.54697	0.00473977	Nlrp12	chr7	-	3218784	3249740	7545	protein_coding	NLR_family_pyrin_domain_containing_12
ENSMUSG00000048330	3.4595	19.6028	-2.45521	0.00484911	Ric3	chr7	-	109034312	109083331	8561	protein_coding	resistance_to_inhibitors_of_cholinesterase_3_homolog_(C._elegans)
ENSMUSG00000040314	1655.71	729.461	1.18245	0.00498742	Ctsg	chr14	-	56099881	56102574	1002	protein_coding	cathepsin_G
ENSMUSG00000026463	199.578	81.8307	1.28526	0.00513378	Atp2b4	chr1	-	133699457	133801041	12248	protein_coding	ATPase_Ca++_transporting_plasma_membrane_4
ENSMUSG00000060470	347.101	147.516	1.23396	0.00514167	Adgrg3	chr8	+	95017692	95045247	2436	protein_coding	adhesion_G_protein-coupled_receptor_G3
ENSMUSG00000041540	24.2865	69.1547	-1.50399	0.00514179	Sox5	chr6	-	143828425	144781977	14376	protein_coding	SRY_(sex_determining_region_Y)-box_5
ENSMUSG00000107610	2.59166	16.1457	-2.57562	0.0052473	D530018E20Rik	chr6	-	72894962	72895919	958	TEC	RIKEN_cDNA_D530018E20_gene
ENSMUSG00000002076	2.59166	16.1457	-2.57562	0.0052473	Hsf2bp	chr17	-	31944769	32034508	2973	protein_coding	heat_shock_transcription_factor_2_binding_protein
ENSMUSG00000083603	2.59166	16.1457	-2.57562	0.0052473	Gm14810	chrX	-	98544397	98544882	486	processed_pseudogene	predicted_gene_14810
ENSMUSG00000046006	507.64	218.962	1.21277	0.00527814	Gapt	chr13	-	110352615	110357172	2055	protein_coding	Grb2-binding_adaptor_transmembrane
ENSMUSG00000037771	13.0053	1.16522	3.36418	0.00528154	Slc32a1	chr2	+	158610767	158615748	2797	protein_coding	solute_carrier_family_32_(GABA_vesicular_transporter)_member_1
ENSMUSG00000022487	1.7238	13.841	-2.90765	0.00528154	Gtsf1	chr15	-	103402405	103430470	1390	protein_coding	gametocyte_specific_factor_1
ENSMUSG00000042662	13.0053	1.16522	3.36418	0.00528154	Dusp15	chr2	-	152940997	152951698	4391	protein_coding	dual_specificity_phosphatase-like_15
ENSMUSG00000051627	13.0053	1.16522	3.36418	0.00528154	Hist1h1e	chr13	-	23621755	23622502	748	protein_coding	histone_cluster_1_H1e
ENSMUSG00000002249	13.0053	1.16522	3.36418	0.00528154	Tead3	chr17	-	28331671	28350805	4398	protein_coding	TEA_domain_family_member_3
ENSMUSG00000106219	13.0053	1.16522	3.36418	0.00528154	5830416I19Rik	chr5	+	64044978	64050228	2627	lincRNA	RIKEN_cDNA_5830416I19_gene
ENSMUSG00000097378	23.4188	4.6221	2.31507	0.00528628	B230208H11Rik	chr10	-	12916648	12923100	1153	lincRNA	RIKEN_cDNA_B230208H11_gene
ENSMUSG00000076672	28.6255	6.92679	2.03086	0.00529072	Ighv3-6	chr12	-	114288152	114288582	350	IG_V_gene	immunoglobulin_heavy_variable_3-6
ENSMUSG00000058773	6.93076	29.9742	-2.0901	0.00529072	Hist1h1b	chr13	-	21779883	21780625	743	protein_coding	histone_cluster_1_H1b
ENSMUSG00000024673	40.7744	106.03	-1.37549	0.0053233	Ms4a1	chr19	-	11249675	11266241	6187	protein_coding	membrane-spanning_4-domains_subfamily_A_member_1
ENSMUSG00000030137	113.668	43.8026	1.37379	0.00532973	Tuba8	chr6	+	121210696	121226854	2263	protein_coding	tubulin_alpha_8
ENSMUSG00000032487	830.454	364.161	1.18912	0.00533653	Ptgs2	chr1	+	150100031	150108227	4580	protein_coding	prostaglandin-endoperoxide_synthase_2
ENSMUSG00000097636	378.341	162.496	1.21881	0.00551231	Mirt1	chr19	-	53441212	53464796	8664	lincRNA	myocardial_infarction_associated_transcript_1
ENSMUSG00000024353	26.8899	73.7641	-1.4508	0.00552056	Mzb1	chr18	-	35647266	35649367	905	protein_coding	marginal_zone_B_and_B1_cell-specific_protein_1
ENSMUSG00000030598	35.5677	9.23151	1.93412	0.00561466	Fbxo17	chr7	+	28716804	28738144	2497	protein_coding	F-box_protein_17
ENSMUSG00000003153	1246.12	554.301	1.16857	0.00569454	Slc2a3	chr6	-	122727809	122801640	7245	protein_coding	solute_carrier_family_2_(facilitated_glucose_transporter)_member_3
ENSMUSG00000022861	83.2957	29.9742	1.47152	0.005716	Dgkg	chr16	-	22468461	22657221	5580	protein_coding	diacylglycerol_kinase_gamma
ENSMUSG00000037991	112.8	43.8026	1.36275	0.00579223	Rmi2	chr16	+	10835059	10892966	4495	protein_coding	RMI2_RecQ_mediated_genome_instability_2_homolog_(S._cerevisiae)
ENSMUSG00000022026	152.718	61.0881	1.32056	0.00583463	Olfm4	chr14	+	80000302	80021930	1640	protein_coding	olfactomedin_4
ENSMUSG00000024681	426.936	186.696	1.19293	0.00611323	Ms4a3	chr19	-	11629496	11640851	1884	protein_coding	membrane-spanning_4-domains_subfamily_A_member_3
ENSMUSG00000038349	25.1543	5.77444	2.10327	0.00612771	Plcl1	chr1	+	55405921	55754285	6687	protein_coding	phospholipase_C-like_1
ENSMUSG00000019929	25.1543	5.77444	2.10327	0.00612771	Dcn	chr10	+	97479500	97518162	2084	protein_coding	decorin
ENSMUSG00000015745	2543.45	5605.12	-1.13991	0.00622268	Plekho1	chr3	-	95988429	95996001	2172	protein_coding	pleckstrin_homology_domain_containing_family_O_member_1
ENSMUSG00000020125	3796.52	1726.26	1.13699	0.00645918	Elane	chr10	+	79886312	79888216	920	protein_coding	elastase_neutrophil_expressed
ENSMUSG00000032776	55.5267	18.4505	1.58436	0.00646592	Mctp2	chr7	-	72077830	72306608	12351	protein_coding	multiple_C2_domains_transmembrane_2
ENSMUSG00000068587	55.5267	18.4505	1.58436	0.00646592	Mgam	chr6	+	40628831	40769123	8704	protein_coding	maltase-glucoamylase
ENSMUSG00000105556	9.53415	33.4313	-1.7945	0.00648527	Gm43080	chr3	-	35969384	35972026	2643	TEC	predicted_gene_43080
ENSMUSG00000072844	312.389	698.347	-1.16021	0.00660136	G530011O06Rik	chrX	-	169975043	169978917	2380	processed_transcript	RIKEN_cDNA_G530011O06_gene
ENSMUSG00000026630	237.76	534.711	-1.16873	0.00660756	Batf3	chr1	+	191097847	191108945	1597	protein_coding	basic_leucine_zipper_transcription_factor_ATF-like_3
ENSMUSG00000044734	695.08	311.152	1.15933	0.00679468	Serpinb1a	chr13	-	32842092	32851185	1943	protein_coding	serine_(or_cysteine)_peptidase_inhibitor_clade_B_member_1a
ENSMUSG00000042246	17.3443	2.31749	2.84752	0.00696616	Tmc7	chr7	-	118535841	118584736	5763	protein_coding	transmembrane_channel-like_gene_family_7
ENSMUSG00000102975	17.3443	2.31749	2.84752	0.00696616	Gm37347	chr1	+	40088511	40091581	3071	TEC	predicted_gene_37347
ENSMUSG00000025747	579.665	259.295	1.16034	0.00711152	Tyms	chr5	-	30058202	30073617	6089	protein_coding	thymidylate_synthase
ENSMUSG00000028825	22.551	4.6221	2.26091	0.00716778	Rhd	chr4	+	134864536	134896172	1594	protein_coding	Rh_blood_group_D_antigen
ENSMUSG00000024334	22.551	4.6221	2.26091	0.00716778	H2-Oa	chr17	+	34092340	34095234	1314	protein_coding	histocompatibility_2_O_region_alpha_locus
ENSMUSG00000096647	8.66635	1.39e-17	6.15222	0.00724341	Gm6223	chr9	+	90118937	90119807	871	processed_pseudogene	predicted_gene_6223
ENSMUSG00000105601	1.39e-17	9.23151	-6.2383	0.00724341	Gm42725	chr5	-	65531568	65535760	4193	TEC	predicted_gene_42725
ENSMUSG00000033688	8.66635	1.39e-17	6.15222	0.00724341	1300017J02Rik	chr9	-	103250521	103305082	4235	protein_coding	RIKEN_cDNA_1300017J02_gene
ENSMUSG00000025433	1.39e-17	9.23151	-6.2383	0.00724341	Crisp3	chr17	-	40221777	40242288	1417	protein_coding	cysteine-rich_secretory_protein_3
ENSMUSG00000022824	52.9233	17.2981	1.60772	0.00726739	Muc13	chr16	+	33794037	33819934	3038	protein_coding	mucin_13_epithelial_transmembrane
ENSMUSG00000028524	52.0556	17.2981	1.58393	0.00726739	Sgip1	chr4	+	102741297	102973628	10136	protein_coding	SH3-domain_GRB2-like_(endophilin)_interacting_protein_1
ENSMUSG00000086968	52.0556	17.2981	1.58393	0.00726739	4933431E20Rik	chr3	-	107888850	107896213	6821	antisense	RIKEN_cDNA_4933431E20_gene
ENSMUSG00000022126	12140.2	5603.97	1.11526	0.00730874	Irg1	chr14	+	103046977	103056573	2623	protein_coding	immunoresponsive_gene_1
ENSMUSG00000047139	1410.13	645.338	1.12759	0.00744835	Cd24a	chr10	+	43579169	43584262	1813	protein_coding	CD24a_antigen
ENSMUSG00000000184	935.455	426.388	1.13333	0.00761116	Ccnd2	chr6	-	127125162	127152193	9409	protein_coding	cyclin_D2
ENSMUSG00000026639	89.3701	34.5836	1.36725	0.00769873	Lamb3	chr1	+	193207699	193343878	6612	protein_coding	laminin_beta_3
ENSMUSG00000055407	78.089	29.9742	1.37855	0.00776662	Map6	chr7	+	99267447	99337137	9152	protein_coding	microtubule-associated_protein_6
ENSMUSG00000035299	131.891	297.323	-1.17175	0.00782985	Mid1	chrX	+	169685199	170005736	6720	protein_coding	midline_1
ENSMUSG00000027315	457.309	205.134	1.15625	0.00788211	Spint1	chr2	+	119237362	119249527	2767	protein_coding	serine_protease_inhibitor_Kunitz_type_1
ENSMUSG00000022123	38.1711	11.5362	1.71756	0.00794554	Scel	chr14	+	103513341	103613346	3053	protein_coding	sciellin
ENSMUSG00000039264	21.6832	59.9357	-1.46055	0.00802734	Gimap3	chr6	-	48764464	48770851	2577	protein_coding	GTPase_IMAP_family_member_3
ENSMUSG00000045349	58.13	20.7552	1.48145	0.00802734	Sh2d5	chr4	+	138250403	138261332	3740	protein_coding	SH2_domain_containing_5
ENSMUSG00000025582	71.1467	26.517	1.42058	0.00818219	Nptx1	chr11	-	119538719	119547753	5217	protein_coding	neuronal_pentraxin_1
ENSMUSG00000030109	97.1801	38.0407	1.35091	0.00821951	Slc6a12	chr6	+	121343076	121365775	3052	protein_coding	solute_carrier_family_6_(neurotransmitter_transporter_betaine/GABA)_member_12
ENSMUSG00000059325	140.569	58.7834	1.25646	0.00827861	Hopx	chr5	-	77086988	77115121	1516	protein_coding	HOP_homeobox
ENSMUSG00000057606	12.1375	1.16522	3.26561	0.00839028	Colq	chr14	-	31523082	31591343	3803	protein_coding	collagen-like_tail_subunit_(single_strand_of_homotrimer)_of_asymmetric_acetylcholinesterase
ENSMUSG00000083964	11.2697	1.16522	3.15982	0.00839028	Gm14122	chr2	-	150398256	150399399	973	processed_pseudogene	predicted_gene_14122
ENSMUSG00000086067	0.856024	12.6886	-3.69032	0.00839028	Gm16183	chr8	-	84611202	84617184	1193	antisense	predicted_gene_16183
ENSMUSG00000108207	12.1375	1.16522	3.26561	0.00839028	1810059H22Rik	chr5	-	148953748	148970122	5024	processed_transcript	RIKEN_cDNA_1810059H22_gene
ENSMUSG00000020826	144.908	59.9357	1.27232	0.00843752	Nos2	chr11	+	78920787	78960254	4412	protein_coding	nitric_oxide_synthase_2_inducible
ENSMUSG00000025491	2946.97	1374.79	1.09997	0.00846271	Ifitm1	chr7	+	140967221	140969825	1094	protein_coding	interferon_induced_transmembrane_protein_1
ENSMUSG00000032053	23.4188	63.3928	-1.43089	0.00847015	Pou2af1	chr9	+	51213690	51240079	2566	protein_coding	POU_domain_class_2_associating_factor_1
ENSMUSG00000033213	131.024	54.1739	1.27269	0.00851295	AA467197	chr2	+	122636986	122641191	1203	protein_coding	expressed_sequence_AA467197
ENSMUSG00000086637	51.1878	17.2981	1.55974	0.00851568	Gm14040	chr2	-	129493570	129515807	697	sense_intronic	predicted_gene_14040
ENSMUSG00000030091	1104.67	511.664	1.11021	0.00864031	Nup210	chr6	-	91013068	91116829	10474	protein_coding	nucleoporin_210
ENSMUSG00000006205	195.239	85.2878	1.19395	0.00952015	Htra1	chr7	+	130936111	130985660	2879	protein_coding	HtrA_serine_peptidase_1
ENSMUSG00000029086	91.1057	36.8884	1.30217	0.00964408	Prom1	chr5	-	43993620	44102032	7175	protein_coding	prominin_1
ENSMUSG00000039116	826.983	1753.92	-1.08451	0.00967342	Adgrg6	chr10	-	14402583	14545179	11748	protein_coding	adhesion_G_protein-coupled_receptor_G6
ENSMUSG00000054626	23.4188	62.2405	-1.40447	0.00969341	Xlr	chrX	-	53777118	53797706	2333	protein_coding	X-linked_lymphocyte-regulated
ENSMUSG00000024743	8.66635	29.9742	-1.77323	0.00973082	Syt7	chr19	+	10389090	10453181	6966	protein_coding	synaptotagmin_VII
ENSMUSG00000024899	1202.73	565.825	1.08777	0.00991044	Papss2	chr19	+	32620005	32667187	3635	protein_coding	3'-phosphoadenosine_5'-phosphosulfate_synthase_2
ENSMUSG00000028773	276.81	124.468	1.15254	0.00996982	Fabp3	chr4	+	130308595	130315463	823	protein_coding	fatty_acid_binding_protein_3_muscle_and_heart
ENSMUSG00000064147	857.355	401.036	1.09599	0.00999883	Rab44	chr17	+	29135056	29148980	4109	protein_coding	RAB44_member_RAS_oncogene_family
ENSMUSG00000063388	3.4595	17.2981	-2.27584	0.0100337	BC023105	chr18	+	60441753	60442983	1227	pseudogene	cDNA_sequence_BC023105
ENSMUSG00000100747	3.4595	17.2981	-2.27584	0.0100337	1700084E18Rik	chr2	-	30236795	30238223	1429	antisense	RIKEN_cDNA_1700084E18_gene
ENSMUSG00000030148	7079.33	14851.7	-1.06893	0.0100373	Clec4a2	chr6	+	123106428	123143999	2926	protein_coding	C-type_lectin_domain_family_4_member_a2
ENSMUSG00000019853	82.4279	32.2789	1.34994	0.0101305	Hebp2	chr10	-	18540123	18546076	1910	protein_coding	heme_binding_protein_2
ENSMUSG00000060445	39.9066	12.6886	1.64538	0.0101384	Sycp2	chr2	-	178345293	178407685	5967	protein_coding	synaptonemal_complex_protein_2
ENSMUSG00000076613	13.0053	40.3455	-1.62236	0.0101384	Ighg2b	chr12	-	113302965	113307933	2678	IG_C_gene	immunoglobulin_heavy_constant_gamma_2B
ENSMUSG00000049939	75.4856	171.715	-1.1841	0.0104538	Lrrc4	chr6	-	28661831	28831747	3996	protein_coding	leucine_rich_repeat_containing_4
ENSMUSG00000038067	54.6589	19.6028	1.47479	0.0104737	Csf3	chr11	+	98701263	98703629	1413	protein_coding	colony_stimulating_factor_3_(granulocyte)
ENSMUSG00000007682	216.934	96.8115	1.16325	0.010479	Dio2	chr12	-	90724554	90738438	5813	protein_coding	deiodinase_iodothyronine_type_II
ENSMUSG00000052396	128.42	54.1739	1.24376	0.010492	Mogat2	chr7	-	99219084	99238619	1835	protein_coding	monoacylglycerol_O-acyltransferase_2
ENSMUSG00000017002	1341.58	634.967	1.07907	0.0104945	Slpi	chr2	-	164354070	164389095	1180	protein_coding	secretory_leukocyte_peptidase_inhibitor
ENSMUSG00000055069	77.2212	175.172	-1.1801	0.0105583	Rab39	chr9	-	53684110	53706232	2971	protein_coding	RAB39_member_RAS_oncogene_family
ENSMUSG00000053062	23.4188	5.77444	2.0007	0.0108117	Jam2	chr16	+	84774123	84825928	5872	protein_coding	junction_adhesion_molecule_2
ENSMUSG00000068877	23.4188	5.77444	2.0007	0.0108117	Selenbp2	chr3	+	94693556	94704413	2271	protein_coding	selenium_binding_protein_2
ENSMUSG00000101678	23.4188	5.77444	2.0007	0.0108117	Gm29609	chr5	-	31144739	31179911	3550	protein_coding	predicted_gene_29609
ENSMUSG00000028776	58.13	21.9076	1.4039	0.0109014	Tinagl1	chr4	-	130164454	130175122	4358	protein_coding	tubulointerstitial_nephritis_antigen-like_1
ENSMUSG00000090125	104.122	43.8026	1.24741	0.0112872	Pou3f1	chr4	+	124656807	124660655	3849	protein_coding	POU_domain_class_3_transcription_factor_1
ENSMUSG00000029372	407.845	189.001	1.10926	0.0113151	Ppbp	chr5	+	90768518	90770063	1083	protein_coding	pro-platelet_basic_protein
ENSMUSG00000097380	17.3443	48.4121	-1.47302	0.0114402	Gm26816	chr8	-	110863229	110940314	2448	lincRNA	predicted_gene_26816
ENSMUSG00000039942	1023.1	2127.28	-1.05595	0.0115575	Ptger4	chr15	-	5206661	5244187	6648	protein_coding	prostaglandin_E_receptor_4_(subtype_EP4)
ENSMUSG00000045625	168.338	361.856	-1.10334	0.0117391	Pigz	chr16	+	31933851	31946046	2541	protein_coding	phosphatidylinositol_glycan_anchor_biosynthesis_class_Z
ENSMUSG00000020846	393.093	183.239	1.10076	0.0117467	Fam101b	chr11	-	76019194	76027782	3512	protein_coding	family_with_sequence_similarity_101_member_B
ENSMUSG00000102183	18.212	3.46978	2.35718	0.011803	Gm37188	chr9	-	104301928	104304909	2982	TEC	predicted_gene_37188
ENSMUSG00000095981	4.32733	19.6028	-2.14325	0.011803	Ighv10-1	chr12	-	114479005	114479451	359	IG_V_gene	immunoglobulin_heavy_variable_10-1
ENSMUSG00000003617	2220.64	4588.74	-1.04707	0.0118664	Cp	chr3	+	19957054	20009145	9566	protein_coding	ceruloplasmin
ENSMUSG00000045502	892.934	426.388	1.06623	0.0119148	Hcar2	chr5	-	123863570	123865499	1930	protein_coding	hydroxycarboxylic_acid_receptor_2
ENSMUSG00000086866	40.7744	96.8115	-1.2444	0.0119514	4930512H18Rik	chr8	+	61849006	61922834	1493	antisense	RIKEN_cDNA_4930512H18_gene
ENSMUSG00000013974	643.013	305.39	1.07397	0.0120495	Mcemp1	chr8	+	3665754	3669259	1494	protein_coding	mast_cell_expressed_membrane_protein_1
ENSMUSG00000054871	134.495	58.7834	1.19279	0.0122819	Tmem158	chr9	-	123259058	123260789	1732	protein_coding	transmembrane_protein_158
ENSMUSG00000087141	241.232	110.64	1.12391	0.0123261	Plcxd2	chr16	-	45959263	46010218	7140	protein_coding	phosphatidylinositol-specific_phospholipase_C_X_domain_containing_2
ENSMUSG00000024084	619.583	295.019	1.07026	0.0126932	Qpct	chr17	+	79051906	79090243	1924	protein_coding	glutaminyl-peptide_cyclotransferase_(glutaminyl_cyclase)
ENSMUSG00000079722	7.79856	1.39e-17	6.00247	0.0127308	Ttll2	chr17	-	7350904	7352696	1623	protein_coding	tubulin_tyrosine_ligase-like_family_member_2
ENSMUSG00000085791	7.79856	1.39e-17	6.00247	0.0127308	Rpl30-ps9	chrX	-	105278637	105278981	345	processed_pseudogene	ribosomal_protein_L30_pseudogene_9
ENSMUSG00000026401	1.39e-17	8.07915	-6.04838	0.0127308	Cd55b	chr1	-	130388537	130423009	1675	protein_coding	CD55_molecule_decay_accelerating_factor_for_complement_B
ENSMUSG00000042451	7.79856	1.39e-17	6.00247	0.0127308	Mybph	chr1	+	134193448	134201232	2329	protein_coding	myosin_binding_protein_H
ENSMUSG00000029158	7.79856	1.39e-17	6.00247	0.0127308	Yipf7	chr5	-	69516671	69542648	1219	protein_coding	Yip1_domain_family_member_7
ENSMUSG00000028356	1.39e-17	8.07915	-6.04838	0.0127308	Ambp	chr4	-	63143275	63154799	1409	protein_coding	alpha_1_microglobulin/bikunin
ENSMUSG00000090174	7.79856	1.39e-17	6.00247	0.0127308	Gm10612	chr8	+	122697860	122700160	1681	antisense	predicted_gene_10612
ENSMUSG00000106657	7.79856	1.39e-17	6.00247	0.0127308	AC137678.1	chr9	-	108103129	108103246	118	miRNA	NA
ENSMUSG00000101942	1.39e-17	8.07915	-6.04838	0.0127308	Gm19582	chr1	-	87853347	87854299	841	antisense	predicted_gene_19582
ENSMUSG00000032415	7.79856	1.39e-17	6.00247	0.0127308	Ube2cbp	chr9	-	86307306	86464950	1790	protein_coding	ubiquitin-conjugating_enzyme_E2C_binding_protein
ENSMUSG00000049252	1.39e-17	8.07915	-6.04838	0.0127308	Lrp1b	chr2	-	40595246	42653624	23774	protein_coding	low_density_lipoprotein-related_protein_1B_(deleted_in_tumors)
ENSMUSG00000097203	7.79856	1.39e-17	6.00247	0.0127308	4732419C18Rik	chr8	-	123744631	123754228	3038	lincRNA	RIKEN_cDNA_4732419C18_gene
ENSMUSG00000094509	7.79856	1.39e-17	6.00247	0.0127308	Ighv14-1	chr12	-	113931953	113932382	351	IG_V_gene	immunoglobulin_heavy_variable_14-1
ENSMUSG00000040247	119.742	51.8692	1.20552	0.0127762	Tbc1d10c	chr19	-	4184358	4191047	1758	protein_coding	TBC1_domain_family_member_10c
ENSMUSG00000034765	561.442	267.362	1.07009	0.0128417	Dusp5	chr19	+	53529109	53542431	2473	protein_coding	dual_specificity_phosphatase_5
ENSMUSG00000027611	1159.34	560.063	1.04953	0.0129293	Procr	chr2	+	155751117	155755471	2031	protein_coding	protein_C_receptor_endothelial
ENSMUSG00000027399	297.637	138.297	1.10528	0.0129305	Il1a	chr2	-	129299610	129309972	1974	protein_coding	interleukin_1_alpha
ENSMUSG00000014543	42.51	14.9933	1.49739	0.012963	Klra17	chr6	-	129831154	129876672	1192	protein_coding	killer_cell_lectin-like_receptor_subfamily_A_member_17
ENSMUSG00000031112	544.954	260.448	1.06488	0.0132193	Stk26	chrX	+	50841047	50893097	5271	protein_coding	serine/threonine_kinase_26
ENSMUSG00000021136	20.8154	4.6221	2.14609	0.013231	Smoc1	chr12	+	81026808	81186414	3496	protein_coding	SPARC_related__modular_calcium_binding_1
ENSMUSG00000065968	5.19514	21.9076	-2.04641	0.013231	Ifitm7	chr16	-	13981702	13986855	2340	protein_coding	interferon_induced_transmembrane_protein_7
ENSMUSG00000086359	5.19514	21.9076	-2.04641	0.013231	9630013K17Rik	chr11	+	63964226	63968040	1072	antisense	RIKEN_cDNA_9630013K17_gene
ENSMUSG00000043323	1313.81	2688.48	-1.03295	0.0132884	Fbrsl1	chr5	-	110361754	110448503	8078	protein_coding	fibrosin-like_1
ENSMUSG00000063458	455.573	216.658	1.07195	0.0133062	1700112E06Rik	chr14	+	22019712	23056085	2714	protein_coding	RIKEN_cDNA_1700112E06_gene
ENSMUSG00000099879	0.856024	11.5362	-3.55421	0.0134121	Gm29123	chr9	-	106309944	106335833	3657	antisense	predicted_gene_29123
ENSMUSG00000008575	10.4019	1.16522	3.04564	0.0134121	Nfib	chr4	-	82290173	82705750	14957	protein_coding	nuclear_factor_I/B
ENSMUSG00000072875	10.4019	1.16522	3.04564	0.0134121	Gpr27	chr6	+	99692679	99695066	2388	protein_coding	G_protein-coupled_receptor_27
ENSMUSG00000069265	10.4019	1.16522	3.04564	0.0134121	Hist1h3a	chr13	-	23761853	23762386	534	protein_coding	histone_cluster_1_H3a
ENSMUSG00000014932	10.4019	1.16522	3.04564	0.0134121	Yes1	chr5	+	32611171	32687057	7508	protein_coding	Yamaguchi_sarcoma_viral_(v-yes)_oncogene_homolog_1
ENSMUSG00000025163	10.4019	1.16522	3.04564	0.0134121	Cd7	chr11	-	121036747	121039418	1133	protein_coding	CD7_antigen
ENSMUSG00000085860	10.4019	1.16522	3.04564	0.0134121	2410003L11Rik	chr11	+	97598511	97622893	1144	processed_transcript	RIKEN_cDNA_2410003L11_gene
ENSMUSG00000019992	517.185	247.772	1.0614	0.0135823	Mtfr2	chr10	+	20347819	20361669	2307	protein_coding	mitochondrial_fission_regulator_2
ENSMUSG00000074093	344.497	162.496	1.08366	0.0136614	Svip	chr7	-	51997171	52006018	3561	protein_coding	small_VCP/p97-interacting_protein
ENSMUSG00000073198	48.5844	17.2981	1.48464	0.0137103	Bnip3l-ps	chr12	+	18216555	18217757	1203	processed_pseudogene	BCL2/adenovirus_E1B_interacting_protein_3-like_pseudogene
ENSMUSG00000043051	78.9568	172.868	-1.129	0.0137494	Disc1	chr8	+	125054195	125261858	3804	protein_coding	disrupted_in_schizophrenia_1
ENSMUSG00000062157	81.5601	33.4313	1.28426	0.0139261	Ifnlr1	chr4	+	135686287	135708181	4182	protein_coding	interferon_lambda_receptor_1
ENSMUSG00000024042	1013.56	2065.05	-1.02664	0.0140436	Sik1	chr17	-	31844248	31855792	4511	protein_coding	salt_inducible_kinase_1
ENSMUSG00000072214	138.834	61.0881	1.18317	0.0141026	2018-09-05	chr16	-	18621811	18629938	2127	protein_coding	septin_5
ENSMUSG00000075010	813.966	1657.12	-1.02549	0.0143716	AW112010	chr19	-	11047617	11050566	770	lincRNA	expressed_sequence_AW112010
ENSMUSG00000028972	6.06295	23.0599	-1.9024	0.0143802	Car6	chr4	-	150187015	150201332	1816	protein_coding	carbonic_anhydrase_6
ENSMUSG00000032561	841.735	409.103	1.04074	0.0143867	Acpp	chr9	-	104288316	104337728	7245	protein_coding	acid_phosphatase_prostate
ENSMUSG00000104348	97.1801	41.4978	1.22577	0.0144083	Gm37691	chr1	+	193281271	193283843	2573	TEC	predicted_gene_37691
ENSMUSG00000015354	99.7835	42.6502	1.22444	0.0144548	Pcolce2	chr9	+	95637601	95698096	4625	protein_coding	procollagen_C-endopeptidase_enhancer_2
ENSMUSG00000075312	3.4595	16.1457	-2.17704	0.0144854	Gm13597	chr2	+	68554555	68554929	375	processed_pseudogene	predicted_gene_13597
ENSMUSG00000073628	3.4595	16.1457	-2.17704	0.0144854	Gm10552	chr1	-	85604085	85611896	1056	antisense	predicted_gene_10552
ENSMUSG00000028332	15.6087	2.31749	2.69665	0.0144854	Hemgn	chr4	-	46393989	46413506	2511	protein_coding	hemogen
ENSMUSG00000090406	3.4595	16.1457	-2.17704	0.0144854	Gm17058	chr15	+	99765991	99782332	928	antisense	predicted_gene_17058
ENSMUSG00000020728	12.1375	36.8884	-1.59206	0.0145837	Cep112	chr11	+	108425192	108860615	6175	protein_coding	centrosomal_protein_112
ENSMUSG00000040562	305.447	144.059	1.08379	0.0146807	Gstm2	chr3	-	107981702	107986453	1679	protein_coding	glutathione_S-transferase_mu_2
ENSMUSG00000074280	113.668	49.5644	1.19593	0.0147221	Gm6166	chr9	+	57483913	57484585	669	pseudogene	predicted_gene_6166
ENSMUSG00000031596	220.405	102.573	1.10282	0.0148266	Slc7a2	chr8	+	40862396	40922308	9135	protein_coding	solute_carrier_family_7_(cationic_amino_acid_transporter_y+_system)_member_2
ENSMUSG00000040732	64.2045	25.3647	1.33657	0.0148649	Erg	chr16	-	95359169	95586593	3466	protein_coding	avian_erythroblastosis_virus_E-26_(v-ets)_oncogene_related
ENSMUSG00000046179	786.197	384.903	1.03023	0.0151727	E2f8	chr7	-	48866429	48881596	5443	protein_coding	E2F_transcription_factor_8
ENSMUSG00000105510	14.7409	40.3455	-1.44339	0.0152297	Gm43815	chr5	-	72554240	72555229	990	TEC	predicted_gene_43815
ENSMUSG00000020592	905.95	444.826	1.02604	0.0152494	Sdc1	chr12	+	8771323	8793715	3809	protein_coding	syndecan_1
ENSMUSG00000102336	191.768	397.579	-1.05127	0.0152902	Gm37233	chr1	-	34427002	34433264	6263	lincRNA	predicted_gene_37233
ENSMUSG00000032091	82.4279	178.63	-1.1143	0.0152919	Tmprss4	chr9	-	45172726	45204092	2589	protein_coding	transmembrane_protease_serine_4
ENSMUSG00000070997	7.79856	25.3647	-1.68305	0.0153054	1700055D18Rik	chr4	+	45011687	45015406	3720	antisense	RIKEN_cDNA_1700055D18_gene
ENSMUSG00000033847	24.2865	6.92679	1.79493	0.0153054	Pla2g4c	chr7	+	13324655	13360672	3747	protein_coding	phospholipase_A2_group_IVC_(cytosolic_calcium-independent)
ENSMUSG00000044724	6.93076	25.3647	-1.85017	0.0153054	Gpr152	chr19	+	4139799	4145738	3922	protein_coding	G_protein-coupled_receptor_152
ENSMUSG00000037406	7.79856	25.3647	-1.68305	0.0153054	Htra4	chr8	-	25025451	25038962	1795	protein_coding	HtrA_serine_peptidase_4
ENSMUSG00000033960	181.355	82.9831	1.12707	0.0153103	9430020K01Rik	chr18	+	4634929	4682868	6730	protein_coding	RIKEN_cDNA_9430020K01_gene
ENSMUSG00000022864	213.463	99.1162	1.10609	0.0154242	D16Ertd472e	chr16	-	78544012	78576657	2453	protein_coding	DNA_segment_Chr_16_ERATO_Doi_472_expressed
ENSMUSG00000060275	45.1133	16.1457	1.47681	0.0159028	Nrg2	chr18	-	36017707	36197380	3081	protein_coding	neuregulin_2
ENSMUSG00000024866	45.1133	16.1457	1.47681	0.0159028	Acy3	chr19	+	3986661	3990007	1505	protein_coding	aspartoacylase_(aminoacylase)_3
ENSMUSG00000021768	47.7167	17.2981	1.45871	0.0160701	Dusp13	chr14	-	21733394	21751181	2744	protein_coding	dual_specificity_phosphatase_13
ENSMUSG00000039145	1332.9	2672.35	-1.00346	0.0161029	Camk1d	chr2	-	5293457	5714515	7427	protein_coding	calcium/calmodulin-dependent_protein_kinase_ID
ENSMUSG00000016024	985.786	487.464	1.01585	0.0163288	Lbp	chr2	+	158306493	158332852	4831	protein_coding	lipopolysaccharide_binding_protein
ENSMUSG00000058624	3439.87	1720.5	0.999491	0.0164013	Gda	chr19	-	21391307	21473445	6135	protein_coding	guanine_deaminase
ENSMUSG00000078630	9.53415	29.9742	-1.63757	0.0166546	Tomt	chr7	-	101898373	101906359	2854	protein_coding	transmembrane_O-methyltransferase
ENSMUSG00000017499	573.591	281.19	1.02825	0.016729	Cdc6	chr11	+	98907801	98923940	5229	protein_coding	cell_division_cycle_6
ENSMUSG00000066975	86.7668	184.391	-1.08618	0.0168581	Cryba4	chr5	-	112246493	112252518	838	protein_coding	crystallin_beta_A4
ENSMUSG00000023505	1043.06	518.578	1.00807	0.01688	Cdca3	chr6	+	124829547	124833701	2866	protein_coding	cell_division_cycle_associated_3
ENSMUSG00000036564	71.1467	29.9742	1.24447	0.0169848	Ndrg4	chr8	+	95676980	95715119	4887	protein_coding	N-myc_downstream_regulated_gene_4
ENSMUSG00000036867	77.2212	32.2789	1.25597	0.0170555	Smad6	chr9	-	63953076	64022059	3205	protein_coding	SMAD_family_member_6
ENSMUSG00000015217	280.282	134.84	1.05514	0.0171125	Hmgb3	chrX	+	71555918	71560676	2234	protein_coding	high_mobility_group_box_3
ENSMUSG00000044816	40.7744	92.202	-1.1741	0.0171262	D630023F18Rik	chr1	-	65105285	65123214	2667	protein_coding	RIKEN_cDNA_D630023F18_gene
ENSMUSG00000103901	30.361	9.23151	1.70671	0.017143	Gm37499	chr2	+	14149820	14153297	3478	TEC	predicted_gene_37499
ENSMUSG00000024590	2218.9	1115.5	0.992094	0.0175462	Lmnb1	chr18	+	56707813	56753424	2962	protein_coding	lamin_B1
ENSMUSG00000035513	378.341	184.391	1.03656	0.0176087	Ntng2	chr2	-	29194541	29253005	3990	protein_coding	netrin_G2
ENSMUSG00000026921	34.6999	11.5362	1.58052	0.0178604	Egfl7	chr2	+	26580014	26593120	3581	protein_coding	EGF-like_domain_7
ENSMUSG00000100876	2.59166	13.841	-2.35505	0.0178622	2810454H06Rik	chr6	+	134897961	134901108	3148	antisense	RIKEN_cDNA_2810454H06_gene
ENSMUSG00000108957	19.9476	4.6221	2.08506	0.0180032	RP23-271M19.2	chr7	+	51855585	51860049	4465	processed_transcript	NA
ENSMUSG00000009633	136.23	62.2405	1.12898	0.0181232	G0s2	chr1	-	193272161	193273217	871	protein_coding	G0/G1_switch_gene_2
ENSMUSG00000072889	3950.99	7795.77	-0.98045	0.018131	Nfxl1	chr5	-	72513301	72559684	8307	protein_coding	nuclear_transcription_factor_X-box_binding-like_1
ENSMUSG00000039960	426.069	209.743	1.02215	0.0181482	Rhou	chr8	+	123653929	123663884	3806	protein_coding	ras_homolog_gene_family_member_U
ENSMUSG00000021796	104.122	46.1073	1.17361	0.0185355	Bmpr1a	chr14	-	34410734	34503341	6351	protein_coding	bone_morphogenetic_protein_receptor_type_1A
ENSMUSG00000040204	3418.17	1733.17	0.979774	0.0186048	2810417H13Rik	chr9	+	65890237	65903266	4813	protein_coding	RIKEN_cDNA_2810417H13_gene
ENSMUSG00000030774	1366.74	2696.55	-0.980292	0.0186613	Pak1	chr7	+	97788541	97912381	3943	protein_coding	p21_protein_(Cdc42/Rac)-activated_kinase_1
ENSMUSG00000018341	84.1634	36.8884	1.188	0.0188214	Il12rb2	chr6	-	67291318	67376188	3794	protein_coding	interleukin_12_receptor_beta_2
ENSMUSG00000050737	699.419	349.18	1.00201	0.0188292	Ptges	chr2	-	30889471	30929863	3931	protein_coding	prostaglandin_E_synthase
ENSMUSG00000021485	157.925	73.7641	1.09731	0.018887	Mxd3	chr13	-	55325168	55329758	2081	protein_coding	Max_dimerization_protein_3
ENSMUSG00000044485	155.321	72.6118	1.09603	0.0189197	Klk1b11	chr7	+	43995877	43999875	863	protein_coding	kallikrein_1-related_peptidase_b11
ENSMUSG00000021565	58.9978	23.0599	1.35163	0.0190446	Slc6a19	chr13	-	73679745	73704865	5006	protein_coding	solute_carrier_family_6_(neurotransmitter_transporter)_member_19
ENSMUSG00000079499	255.116	123.316	1.04826	0.0190745	6530402F18Rik	chr2	-	29245107	29253006	5511	processed_transcript	RIKEN_cDNA_6530402F18_gene
ENSMUSG00000057135	66.8078	142.906	-1.09519	0.0191673	Scimp	chr11	-	70790932	70812586	1080	protein_coding	SLP_adaptor_and_CSK_interacting_membrane_protein
ENSMUSG00000050931	951.943	479.397	0.989523	0.0193883	Sgms2	chr3	-	131318985	131491411	6227	protein_coding	sphingomyelin_synthase_2
ENSMUSG00000035835	538.88	268.514	1.00473	0.0194812	Plppr3	chr10	-	79860475	79874634	4357	protein_coding	phospholipid_phosphatase_related_3
ENSMUSG00000036887	30193.5	58972.4	-0.965798	0.01965	C1qa	chr4	-	136895917	136898803	1040	protein_coding	complement_component_1_q_subcomponent_alpha_polypeptide
ENSMUSG00000054263	533.673	1054.43	-0.98222	0.019666	Lifr	chr15	+	7129559	7197489	10330	protein_coding	leukemia_inhibitory_factor_receptor
ENSMUSG00000009350	2447.13	1246.87	0.972724	0.0197272	Mpo	chr11	+	87793581	87804413	3424	protein_coding	myeloperoxidase
ENSMUSG00000019478	157.925	319.218	-1.01458	0.0200051	Rab4a	chr8	+	123805985	123835287	1757	protein_coding	RAB4A_member_RAS_oncogene_family
ENSMUSG00000069609	46.8489	102.573	-1.12798	0.0201186	Gm11710	chr11	-	115020728	115027012	852	protein_coding	predicted_gene_11710
ENSMUSG00000036766	93.709	41.4978	1.17337	0.0203653	Dner	chr1	-	84369839	84696221	4784	protein_coding	delta/notch-like_EGF_repeat_containing
ENSMUSG00000046031	381.812	754.813	-0.98296	0.020422	Fam26f	chr10	-	34126069	34127972	1080	protein_coding	family_with_sequence_similarity_26_member_F
ENSMUSG00000059900	288.959	141.754	1.02702	0.0204556	Tmem40	chr6	-	115729131	115762410	2140	protein_coding	transmembrane_protein_40
ENSMUSG00000024462	89.3701	39.1931	1.18728	0.020497	Gabbr1	chr17	+	37045966	37075067	7764	protein_coding	gamma-aminobutyric_acid_(GABA)_B_receptor_1
ENSMUSG00000043587	249.042	121.011	1.0407	0.0205025	Pxylp1	chr9	-	96823336	96892669	6148	protein_coding	2-phosphoxylose_phosphatase_1
ENSMUSG00000009654	667.311	336.504	0.987552	0.0205384	Oit3	chr10	-	59422958	59441778	2788	protein_coding	oncoprotein_induced_transcript_3
ENSMUSG00000027811	210.859	101.421	1.05527	0.0205508	4930579G24Rik	chr3	+	79629079	79632820	1970	protein_coding	RIKEN_cDNA_4930579G24_gene
ENSMUSG00000040693	26.0221	8.07915	1.67521	0.0206238	Slco4c1	chr1	-	96816270	96872171	4908	protein_coding	solute_carrier_organic_anion_transporter_family_member_4C1
ENSMUSG00000092572	26.0221	8.07915	1.67521	0.0206238	Serpinb10	chr1	+	107529003	107549271	3490	polymorphic_pseudogene	serine_(or_cysteine)_peptidase_inhibitor_clade_B_(ovalbumin)_member_10
ENSMUSG00000031377	83.2957	36.8884	1.17307	0.0207051	Bmx	chrX	-	164192842	164258193	3092	protein_coding	BMX_non-receptor_tyrosine_kinase
ENSMUSG00000043773	14.7409	2.31749	2.61486	0.0209521	1700048O20Rik	chr9	+	121938135	121947014	1642	protein_coding	RIKEN_cDNA_1700048O20_gene
ENSMUSG00000047632	118.875	54.1739	1.13245	0.0210522	Fgfbp3	chr19	-	36917550	36919615	1772	protein_coding	fibroblast_growth_factor_binding_protein_3
ENSMUSG00000021200	506.772	993.353	-0.970747	0.0211906	Asb2	chr12	-	103321142	103356001	3542	protein_coding	ankyrin_repeat_and_SOCS_box-containing_2
ENSMUSG00000041444	110.197	50.7168	1.11816	0.0213627	Arhgap32	chr9	+	32116136	32268446	17179	protein_coding	Rho_GTPase_activating_protein_32
ENSMUSG00000095788	334.084	659.167	-0.980093	0.0214356	Sirpb1a	chr3	-	15371653	15426520	2291	protein_coding	signal-regulatory_protein_beta_1A
ENSMUSG00000038045	27.7577	64.5452	-1.2129	0.021474	Sult6b1	chr17	-	78883938	78906992	2125	protein_coding	sulfotransferase_family_cytosolic_6B_member_1
ENSMUSG00000027401	9.53415	1.16522	2.92165	0.0215665	Tgm3	chr2	+	130012349	130050399	4135	protein_coding	transglutaminase_3_E_polypeptide
ENSMUSG00000014198	9.53415	1.16522	2.92165	0.0215665	Zfp385c	chr11	-	100627543	100692455	3101	protein_coding	zinc_finger_protein_385C
ENSMUSG00000106739	9.53415	1.16522	2.92165	0.0215665	Gm43499	chr5	-	72809968	72812074	2107	TEC	predicted_gene_43499
ENSMUSG00000019846	9.53415	1.16522	2.92165	0.0215665	Lama4	chr10	+	38965515	39110188	12068	protein_coding	laminin_alpha_4
ENSMUSG00000082588	9.53415	1.16522	2.92165	0.0215665	Gm15443	chr1	-	149025228	149026047	820	processed_pseudogene	predicted_gene_15443
ENSMUSG00000108455	0.856024	10.3839	-3.40391	0.0215665	RP23-365E22.1	chr7	+	122463438	122466160	2723	TEC	NA
ENSMUSG00000074647	9.53415	1.16522	2.92165	0.0215665	Fam83c	chr2	-	155827548	155834854	3972	protein_coding	family_with_sequence_similarity_83_member_C
ENSMUSG00000051503	9.53415	1.16522	2.92165	0.0215665	Gm6583	chr5	-	112353801	112356033	2233	protein_coding	predicted_gene_6583
ENSMUSG00000064907	0.856024	10.3839	-3.40391	0.0215665	Gm25405	chr7	+	104423274	104423380	107	snRNA	predicted_gene_25405
ENSMUSG00000094194	9.53415	1.16522	2.92165	0.0215665	Ighv5-16	chr12	-	113838526	113839010	380	IG_V_gene	immunoglobulin_heavy_variable_5-16
ENSMUSG00000027559	9.53415	1.16522	2.92165	0.0215665	Car3	chr3	+	14863512	14872523	2865	protein_coding	carbonic_anhydrase_3
ENSMUSG00000037977	9.53415	1.16522	2.92165	0.0215665	6430571L13Rik	chr9	+	107340602	107352422	2912	protein_coding	RIKEN_cDNA_6430571L13_gene
ENSMUSG00000027347	174.413	349.18	-1.00081	0.0216541	Rasgrp1	chr2	-	117279993	117343001	5600	protein_coding	RAS_guanyl_releasing_protein_1
ENSMUSG00000038463	259.455	127.925	1.01968	0.0216802	Olfml2b	chr1	+	170644532	170682789	3095	protein_coding	olfactomedin-like_2B
ENSMUSG00000026604	31.2288	10.3839	1.57939	0.0216953	Ptpn14	chr1	+	189728268	189876695	13413	protein_coding	protein_tyrosine_phosphatase_non-receptor_type_14
ENSMUSG00000034226	398.3	199.372	0.998075	0.0217812	Rhov	chr2	-	119269201	119271272	1703	protein_coding	ras_homolog_gene_family_member_V
ENSMUSG00000084843	35.5677	12.6886	1.47991	0.0219911	B230312C02Rik	chr2	-	180370491	180385885	1703	lincRNA	RIKEN_cDNA_B230312C02_gene
ENSMUSG00000023963	96.3124	43.8026	1.13507	0.0219966	Cyp39a1	chr17	+	43667425	43751431	3053	protein_coding	cytochrome_P450_family_39_subfamily_a_polypeptide_1
ENSMUSG00000076523	37.3033	13.841	1.42403	0.0220647	Igkv15-103	chr6	+	68437440	68437925	375	IG_V_gene	immunoglobulin_kappa_chain_variable_15-103
ENSMUSG00000106133	14.7409	38.0407	-1.35877	0.0220647	Gm3724	chr5	-	24118316	24118664	349	processed_pseudogene	predicted_gene_3724
ENSMUSG00000009588	39.9066	14.9933	1.40652	0.022103	St6galnac1	chr11	-	116765025	116775507	2392	protein_coding	ST6_(alpha-N-acetyl-neuraminyl-23-beta-galactosyl-13)-N-acetylgalactosaminide_alpha-26-sialyltransferase_1
ENSMUSG00000097168	16.4765	42.6502	-1.36412	0.0221135	C230088H06Rik	chr4	-	147018235	147492201	3492	lincRNA	RIKEN_cDNA_C230088H06_gene
ENSMUSG00000024421	125.817	58.7834	1.09667	0.0221804	Lama3	chr18	+	12333819	12583013	10745	protein_coding	laminin_alpha_3
ENSMUSG00000022018	123.214	57.631	1.09504	0.022273	Rgcc	chr14	-	79288756	79301645	918	protein_coding	regulator_of_cell_cycle
ENSMUSG00000031389	3650.74	7029.45	-0.945194	0.0226738	Arhgap4	chrX	-	73891442	73921870	8105	protein_coding	Rho_GTPase_activating_protein_4
ENSMUSG00000099354	1.39e-17	6.92679	-5.82962	0.0226768	1700124L16Rik	chr6	-	83761756	83762865	1110	antisense	RIKEN_cDNA_1700124L16_gene
ENSMUSG00000100572	6.93076	1.39e-17	5.83535	0.0226768	2410021H03Rik	chr17	-	69275362	69277208	764	antisense	RIKEN_cDNA_2410021H03_gene
ENSMUSG00000103230	6.93076	1.39e-17	5.83535	0.0226768	Gm17970	chr1	+	40353852	40354536	685	processed_pseudogene	predicted_gene_17970
ENSMUSG00000100764	6.93076	1.39e-17	5.83535	0.0226768	Gm29155	chr1	-	43741961	43743895	458	antisense	predicted_gene_29155
ENSMUSG00000089662	6.93076	1.39e-17	5.83535	0.0226768	Gm14057	chr2	-	130803501	130803982	482	transcribed_processed_pseudogene	predicted_gene_14057
ENSMUSG00000096715	6.93076	1.39e-17	5.83535	0.0226768	Igkv3-4	chr6	+	70671788	70672377	360	IG_V_gene	immunoglobulin_kappa_variable_3-4
ENSMUSG00000040978	6.93076	1.39e-17	5.83535	0.0226768	Gm11992	chr11	+	9048594	9069356	2400	protein_coding	predicted_gene_11992
ENSMUSG00000048292	6.93076	1.39e-17	5.83535	0.0226768	Olfr1417	chr19	-	11828077	11829024	948	protein_coding	olfactory_receptor_1417
ENSMUSG00000028523	6.93076	1.39e-17	5.83535	0.0226768	Tctex1d1	chr4	+	102986379	103005594	2542	protein_coding	Tctex1_domain_containing_1
ENSMUSG00000108060	6.93076	1.39e-17	5.83535	0.0226768	4921529L05Rik	chr6	+	53978691	54018030	2720	processed_transcript	RIKEN_cDNA_4921529L05_gene
ENSMUSG00000018554	6.93076	1.39e-17	5.83535	0.0226768	Ybx2	chr11	+	69935796	69941605	1885	protein_coding	Y_box_protein_2
ENSMUSG00000052143	6.93076	1.39e-17	5.83535	0.0226768	Gm9869	chr9	-	60821855	60838200	375	protein_coding	predicted_gene_9869
ENSMUSG00000081564	6.93076	1.39e-17	5.83535	0.0226768	Gm13717	chr6	+	29750761	29751125	365	processed_pseudogene	predicted_gene_13717
ENSMUSG00000102179	6.93076	1.39e-17	5.83535	0.0226768	Gm37868	chr1	+	128143614	128146348	2735	TEC	predicted_gene_37868
ENSMUSG00000106326	1.39e-17	6.92679	-5.82962	0.0226768	Gm42977	chr5	+	56414210	56490232	144	transcribed_processed_pseudogene	predicted_gene_42977
ENSMUSG00000022715	6.93076	1.39e-17	5.83535	0.0226768	Tmem114	chr16	-	8409276	8425136	1406	protein_coding	transmembrane_protein_114
ENSMUSG00000099517	1.39e-17	6.92679	-5.82962	0.0226768	Hist1h3g	chr13	+	23535434	23535860	427	protein_coding	histone_cluster_1_H3g
ENSMUSG00000096805	1.39e-17	6.92679	-5.82962	0.0226768	Ighv9-1	chr12	-	114093928	114094358	351	IG_V_gene	immunoglobulin_heavy_variable_9-1
ENSMUSG00000087616	6.93076	1.39e-17	5.83535	0.0226768	Gm14257	chr2	-	155593565	155594475	765	antisense	predicted_gene_14257
ENSMUSG00000040147	6.93076	1.39e-17	5.83535	0.0226768	Maob	chrX	-	16709282	16817366	2789	protein_coding	monoamine_oxidase_B
ENSMUSG00000087397	6.93076	1.39e-17	5.83535	0.0226768	Rapgef3os2	chr15	+	97766549	97768713	920	antisense	Rap_guanine_nucleotide_exchange_factor_(GEF)_3_opposite_strand_2
ENSMUSG00000095180	6.93076	1.39e-17	5.83535	0.0226768	Rhox5	chrX	+	37804842	37808876	754	protein_coding	reproductive_homeobox_5
ENSMUSG00000051220	540.615	274.276	0.97875	0.0228211	Ercc6l	chrX	-	102141716	102157091	5302	protein_coding	excision_repair_cross-complementing_rodent_repair_deficiency_complementation_group_6_like
ENSMUSG00000057346	16.4765	3.46978	2.21381	0.0230709	Apol9a	chr15	-	77403789	77411080	1573	protein_coding	apolipoprotein_L_9a
ENSMUSG00000005364	4.32733	17.2981	-1.96388	0.0230709	Il5ra	chr6	-	106710357	106749037	3575	protein_coding	interleukin_5_receptor_alpha
ENSMUSG00000094420	16.4765	3.46978	2.21381	0.0230709	Igkv10-96	chr6	-	68631963	68632442	359	IG_V_gene	immunoglobulin_kappa_variable_10-96
ENSMUSG00000046223	2908.79	1509.61	0.946198	0.02309	Plaur	chr7	+	24462484	24475968	2617	protein_coding	plasminogen_activator_urokinase_receptor
ENSMUSG00000043903	103.255	47.2597	1.12602	0.0233639	Gm22	chr8	+	122269569	122272650	3082	lincRNA	predicted_gene_22
ENSMUSG00000046908	435.614	220.115	0.984514	0.0233926	Ltb4r1	chr14	+	55765962	55768494	1394	protein_coding	leukotriene_B4_receptor_1
ENSMUSG00000033720	780.99	1506.16	-0.947352	0.0237849	Sfxn5	chr6	-	85213049	85333422	9635	protein_coding	sideroflexin_5
ENSMUSG00000022372	2526.96	4829.58	-0.93445	0.0243985	Sla	chr15	-	66780819	66831829	9186	protein_coding	src-like_adaptor
ENSMUSG00000037172	490.284	250.076	0.971006	0.0244474	E330009J07Rik	chr6	-	40401375	40436135	7811	protein_coding	RIKEN_cDNA_E330009J07_gene
ENSMUSG00000097760	18.212	4.6221	1.95466	0.0245106	6030442K20Rik	chr1	-	132466433	132477064	2222	processed_transcript	RIKEN_cDNA_6030442K20_gene
ENSMUSG00000081984	19.0798	4.6221	2.02133	0.0245106	Dnajb3	chr1	-	88204732	88205782	1051	protein_coding	DnaJ_heat_shock_protein_family_(Hsp40)_member_B3
ENSMUSG00000103674	5.19514	19.6028	-1.8869	0.0245106	Gm37699	chr15	+	85655666	85659003	3338	TEC	predicted_gene_37699
ENSMUSG00000006931	18.212	4.6221	1.95466	0.0245106	P3h4	chr11	-	100408456	100414836	2178	protein_coding	prolyl_3-hydroxylase_family_member_4_(non-enzymatic)
ENSMUSG00000040289	19.0798	4.6221	2.02133	0.0245106	Hey1	chr3	-	8663359	8667256	3265	protein_coding	hairy/enhancer-of-split_related_with_YRPW_motif_1
ENSMUSG00000053475	19.0798	4.6221	2.02133	0.0245106	Tnfaip6	chr2	+	52038009	52056686	1710	protein_coding	tumor_necrosis_factor_alpha_induced_protein_6
ENSMUSG00000083796	18.212	4.6221	1.95466	0.0245106	Gm13369	chr2	-	24993357	24994343	987	processed_pseudogene	predicted_gene_13369
ENSMUSG00000027073	18.212	4.6221	1.95466	0.0245106	Prg2	chr2	+	84980461	84983632	838	protein_coding	proteoglycan_2_bone_marrow
ENSMUSG00000032202	970.166	502.445	0.949149	0.0245402	Rab27a	chr9	+	73044854	73097629	3879	protein_coding	RAB27A_member_RAS_oncogene_family
ENSMUSG00000019982	196.107	96.8115	1.01773	0.0246515	Myb	chr10	-	21124936	21160905	4092	protein_coding	myeloblastosis_oncogene
ENSMUSG00000039735	2319.56	4425.1	-0.93181	0.0248466	Fnbp1l	chr3	-	122538719	122619715	12376	protein_coding	formin_binding_protein_1-like
ENSMUSG00000086425	190.033	93.3544	1.02476	0.0249494	F730016J06Rik	chr2	+	28095477	28127731	6880	lincRNA	RIKEN_cDNA_F730016J06_gene
ENSMUSG00000030930	287.224	144.059	0.995086	0.0250547	Chst15	chr7	-	132235780	132317228	6754	protein_coding	carbohydrate_(N-acetylgalactosamine_4-sulfate_6-O)_sulfotransferase_15
ENSMUSG00000090217	20.8154	5.77444	1.83172	0.0254753	Gm16116	chr8	-	114591303	114594900	430	antisense	predicted_gene_16116
ENSMUSG00000044667	6.06295	21.9076	-1.82881	0.0254753	Plppr4	chr3	-	117319139	117360876	7144	protein_coding	phospholipid_phosphatase_related_4
ENSMUSG00000062028	20.8154	5.77444	1.83172	0.0254753	Irgc1	chr7	-	24431922	24452297	2804	protein_coding	immunity-related_GTPase_family_cinema_1
ENSMUSG00000044749	46.8489	18.4505	1.33984	0.0256753	Abca6	chr11	-	110176820	110251776	5398	protein_coding	ATP-binding_cassette_sub-family_A_(ABC1)_member_6
ENSMUSG00000054065	117.139	55.3263	1.08095	0.0257589	Pkp3	chr7	+	141078218	141090510	3616	protein_coding	plakophilin_3
ENSMUSG00000034220	955.414	497.835	0.94034	0.0257993	Gpc1	chr1	+	92831645	92860779	5159	protein_coding	glypican_1
ENSMUSG00000081998	33.8322	74.9165	-1.14328	0.0258508	Gm13245	chr4	+	146480667	146480926	260	processed_pseudogene	predicted_gene_13245
ENSMUSG00000035829	44.2455	17.2981	1.35007	0.0258645	Ppp1r26	chr2	+	28446800	28455508	5619	protein_coding	protein_phosphatase_1_regulatory_subunit_26
ENSMUSG00000027074	1713.85	898.859	0.931012	0.026031	Slc43a3	chr2	+	84936579	84958509	4464	protein_coding	solute_carrier_family_43_member_3
ENSMUSG00000009628	42.51	16.1457	1.39132	0.0260503	Tex15	chr8	+	33516738	33585582	9622	protein_coding	testis_expressed_gene_15
ENSMUSG00000027931	42.51	16.1457	1.39132	0.0260503	Npr1	chr3	-	90450591	90465866	4783	protein_coding	natriuretic_peptide_receptor_1
ENSMUSG00000039835	22.551	6.92679	1.68858	0.0261053	Nhsl1	chr10	+	18318985	18533892	11348	protein_coding	NHS-like_1
ENSMUSG00000036109	90.2379	41.4978	1.11899	0.0263836	Mbnl3	chrX	-	51117269	51206532	8743	protein_coding	muscleblind-like_3_(Drosophila)
ENSMUSG00000009376	1408.39	738.68	0.930952	0.0263843	Met	chr6	+	17463800	17573980	7679	protein_coding	met_proto-oncogene
ENSMUSG00000038732	128.42	61.0881	1.0708	0.0264628	Mboat1	chr13	+	30136498	30246717	3474	protein_coding	membrane_bound_O-acyltransferase_domain_containing_1
ENSMUSG00000093880	24.2865	8.07915	1.57616	0.0264977	Tmem181c-ps	chr17	-	6612952	6632485	1288	unprocessed_pseudogene	transmembrane_protein_181C_pseudogene
ENSMUSG00000102895	25.1543	8.07915	1.62654	0.0264977	5830415G21Rik	chr3	-	50575186	50576517	1332	TEC	RIKEN_cDNA_5830415G21_gene
ENSMUSG00000067736	36.4355	13.841	1.39019	0.0265521	Gm10222	chr1	-	24612407	24612700	294	unprocessed_pseudogene	predicted_gene_10222
ENSMUSG00000024791	538.88	278.885	0.950077	0.0266488	Cdca5	chr19	+	6084983	6091777	2129	protein_coding	cell_division_cycle_associated_5
ENSMUSG00000108823	9.53415	27.6694	-1.52259	0.02672	RP23-428N8.5	chr7	+	99945062	99945716	655	processed_pseudogene	NA
ENSMUSG00000027322	19709.9	37189.2	-0.91596	0.0268169	Siglec1	chr2	-	131069220	131086765	7143	protein_coding	sialic_acid_binding_Ig-like_lectin_1_sialoadhesin
ENSMUSG00000035184	28.6255	9.23151	1.62218	0.0268201	Fam124a	chr14	+	62555737	62608486	4406	protein_coding	family_with_sequence_similarity_124_member_A
ENSMUSG00000034063	28.6255	9.23151	1.62218	0.0268201	4930590J08Rik	chr6	+	91902809	91950725	5175	protein_coding	RIKEN_cDNA_4930590J08_gene
ENSMUSG00000108030	11.2697	31.1265	-1.45363	0.0268319	9530062K07Rik	chr6	-	116199408	116207993	787	bidirectional_promoter_lncRNA	RIKEN_cDNA_9530062K07_gene
ENSMUSG00000076614	30.361	10.3839	1.53891	0.0268319	Ighg1	chr12	-	113325240	113330523	2592	IG_C_gene	immunoglobulin_heavy_constant_gamma_1_(G1m_marker)
ENSMUSG00000036634	141.437	278.885	-0.978713	0.0269399	Mag	chr7	-	30899176	30914873	4072	protein_coding	myelin-associated_glycoprotein
ENSMUSG00000017724	2.59166	12.6886	-2.23069	0.0270427	Etv4	chr11	-	101769742	101785371	3104	protein_coding	ets_variant_4
ENSMUSG00000094787	2.59166	12.6886	-2.23069	0.0270427	Ighv1-54	chr12	-	115193675	115194134	377	IG_V_gene	immunoglobulin_heavy_variable_V1-54
ENSMUSG00000092626	2.59166	12.6886	-2.23069	0.0270427	9130230N09Rik	chr11	+	22858931	22861264	663	processed_transcript	RIKEN_cDNA_9130230N09_gene
ENSMUSG00000095794	2.59166	12.6886	-2.23069	0.0270427	Igkv6-17	chr6	+	70371439	70371993	377	IG_V_gene	immunoglobulin_kappa_variable_6-17
ENSMUSG00000107812	1.7238	12.6886	-2.78328	0.0270427	Gm43935	chr6	-	113305625	113306674	1050	TEC	predicted_gene_43935
ENSMUSG00000045322	2938.29	5546.35	-0.916526	0.0271468	Tlr9	chr9	+	106222598	106226883	3478	protein_coding	toll-like_receptor_9
ENSMUSG00000001228	2063.57	1089	0.922085	0.0271687	Uhrf1	chr17	+	56303321	56323486	4259	protein_coding	ubiquitin-like_containing_PHD_and_RING_finger_domains_1
ENSMUSG00000037344	1661.79	3140.21	-0.918061	0.0272752	Slc12a9	chr5	-	137314558	137333597	5020	protein_coding	solute_carrier_family_12_(potassium/chloride_transporters)_member_9
ENSMUSG00000006574	95.4446	44.9549	1.08466	0.0279763	Slc4a1	chr11	-	102348824	102366203	4891	protein_coding	solute_carrier_family_4_(anion_exchanger)_member_1
ENSMUSG00000007080	672.518	351.485	0.935945	0.0279857	Pole	chr5	+	110286306	110337474	11160	protein_coding	polymerase_(DNA_directed)_epsilon
ENSMUSG00000035352	1032.65	1948.66	-0.916034	0.0281559	Ccl12	chr11	+	82101845	82103400	537	protein_coding	chemokine_(C-C_motif)_ligand_12
ENSMUSG00000026994	159.66	78.3736	1.02574	0.0281921	Galnt3	chr2	-	66082766	66124994	4374	protein_coding	UDP-N-acetyl-alpha-D-galactosamine:polypeptide_N-acetylgalactosaminyltransferase_3
ENSMUSG00000042155	93.709	43.8026	1.09559	0.0282261	Klhl23	chr2	+	69821944	69836651	4925	protein_coding	kelch-like_23
ENSMUSG00000067297	53.7911	23.0599	1.21866	0.0285101	Ifit1bl2	chr19	-	34617049	34640743	3367	protein_coding	interferon_induced_protein_with_tetratricopeptide_repeats_1B_like_2
ENSMUSG00000021176	121.478	58.7834	1.04609	0.0288173	Efcab11	chr12	-	99717531	99883442	2069	protein_coding	EF-hand_calcium_binding_domain_11
ENSMUSG00000074604	544.954	284.647	0.936754	0.0289682	Mgst2	chr3	+	51660360	51682677	3703	protein_coding	microsomal_glutathione_S-transferase_2
ENSMUSG00000028327	658.633	345.723	0.929692	0.0289981	Stra6l	chr4	+	45848664	45887008	9567	protein_coding	STRA6-like
ENSMUSG00000090185	49.4522	103.726	-1.06628	0.0292085	Gm15523	chr12	+	103336906	103348057	439	antisense	predicted_gene_15523
ENSMUSG00000073418	318.464	606.158	-0.928217	0.029262	C4b	chr17	-	34728380	34743882	5695	protein_coding	complement_component_4B_(Chido_blood_group)
ENSMUSG00000001168	31.2288	69.1547	-1.14304	0.0293173	Oas1h	chr5	+	120861421	120873506	1703	protein_coding	2'-5'_oligoadenylate_synthetase_1H
ENSMUSG00000054717	6116.96	3270.43	0.903319	0.029386	Hmgb2	chr8	+	57511843	57515999	2692	protein_coding	high_mobility_group_box_2
ENSMUSG00000024056	627.393	329.59	0.928523	0.0294278	Ndc80	chr17	-	71496100	71526857	2201	protein_coding	NDC80_homolog_kinetochore_complex_component_(S._cerevisiae)
ENSMUSG00000071226	47.7167	19.6028	1.27935	0.0295429	Cecr2	chr6	+	120666369	120771190	17082	protein_coding	cat_eye_syndrome_chromosome_region_candidate_2
ENSMUSG00000028175	186.561	93.3544	0.998188	0.0297243	Depdc1a	chr3	+	159495433	159529955	3323	protein_coding	DEP_domain_containing_1a
ENSMUSG00000000753	45.9811	18.4505	1.31295	0.0299142	Serpinf1	chr11	-	75409769	75422701	2359	protein_coding	serine_(or_cysteine)_peptidase_inhibitor_clade_F_member_1
ENSMUSG00000025330	1997.62	1065.95	0.906084	0.0299499	Padi4	chr4	-	140745865	140774236	4835	protein_coding	peptidyl_arginine_deiminase_type_IV
ENSMUSG00000032890	728.056	1369.02	-0.910877	0.0299637	Rims3	chr4	+	120854816	120896579	7972	protein_coding	regulating_synaptic_membrane_exocytosis_3
ENSMUSG00000044390	64.2045	28.8218	1.15299	0.030022	Tigd3	chr19	-	5891139	5894107	2114	protein_coding	tigger_transposable_element_derived_3
ENSMUSG00000000204	12305.1	6603.07	0.898038	0.0300695	Slfn4	chr11	+	83175186	83190221	3969	protein_coding	schlafen_4
ENSMUSG00000001588	968.431	513.968	0.913858	0.0300728	Acap1	chr11	-	69881567	69895539	4878	protein_coding	ArfGAP_with_coiled-coil_ankyrin_repeat_and_PH_domains_1
ENSMUSG00000006435	129.288	252.381	-0.964146	0.0300791	Neurl1a	chr19	+	47178820	47259440	4411	protein_coding	neuralized_E3_ubiquitin_protein_ligase_1A
ENSMUSG00000086860	128.42	250.076	-0.960622	0.0302147	Gm1720	chrX	+	166662025	166689812	1503	lincRNA	predicted_gene_1720
ENSMUSG00000054385	3.4595	13.841	-1.95648	0.0303481	Ceacam2	chr7	-	25516042	25539857	3788	protein_coding	carcinoembryonic_antigen-related_cell_adhesion_molecule_2
ENSMUSG00000024678	13.8731	2.31749	2.52814	0.0303481	Ms4a4d	chr19	+	11536801	11558467	1513	protein_coding	membrane-spanning_4-domains_subfamily_A_member_4D
ENSMUSG00000021062	13.8731	2.31749	2.52814	0.0303481	Rab15	chr12	-	76797960	76822908	4614	protein_coding	RAB15_member_RAS_oncogene_family
ENSMUSG00000026580	13.8731	2.31749	2.52814	0.0303481	Selp	chr1	+	164115264	164150026	4413	protein_coding	selectin_platelet
ENSMUSG00000013523	13.8731	2.31749	2.52814	0.0303481	Bcas1	chr2	-	170346991	170427845	3775	protein_coding	breast_carcinoma_amplified_sequence_1
ENSMUSG00000046318	77.2212	35.736	1.10966	0.0306466	Ccbe1	chr18	-	66045302	66302739	9511	protein_coding	collagen_and_calcium_binding_EGF_domains_1
ENSMUSG00000032204	215.198	109.488	0.97434	0.0307434	Aqp9	chr9	-	71110659	71168682	4143	protein_coding	aquaporin_9
ENSMUSG00000024842	43.3778	91.0497	-1.06698	0.0309962	Cabp4	chr19	-	4135425	4139609	1431	protein_coding	calcium_binding_protein_4
ENSMUSG00000029413	1017.89	1899.11	-0.899632	0.0310888	Naaa	chr5	-	92257659	92278170	3721	protein_coding	N-acylethanolamine_acid_amidase
ENSMUSG00000052305	157.925	78.3736	1.00999	0.0312147	Hbb-bs	chr7	-	103826534	103828096	863	protein_coding	hemoglobin_beta_adult_s_chain
ENSMUSG00000041406	233.422	119.859	0.961098	0.0313972	BC055324	chr1	-	163945993	163994796	4148	protein_coding	cDNA_sequence_BC055324
ENSMUSG00000029314	37.3033	14.9933	1.30953	0.0315204	Agpat9	chr5	+	100845713	100899102	3502	protein_coding	1-acylglycerol-3-phosphate_O-acyltransferase_9
ENSMUSG00000059089	4889.06	9063.38	-0.89047	0.0315331	Fcgr4	chr1	+	171018920	171029761	1256	protein_coding	Fc_receptor_IgG_low_affinity_IV
ENSMUSG00000101450	25.1543	57.631	-1.19109	0.0316557	Gm28941	chr1	+	82739691	82740707	1017	sense_intronic	predicted_gene_28941
ENSMUSG00000002565	71.1467	32.2789	1.13798	0.0318037	Scin	chr12	-	40059769	40134228	2999	protein_coding	scinderin
ENSMUSG00000072949	227.347	116.402	0.965263	0.0318905	Acot1	chr12	+	84009502	84017670	1559	protein_coding	acyl-CoA_thioesterase_1
ENSMUSG00000045362	1002.27	535.863	0.903235	0.0319019	Tnfrsf26	chr7	-	143607659	143628722	3218	protein_coding	tumor_necrosis_factor_receptor_superfamily_member_26
ENSMUSG00000068101	201.314	102.573	0.972194	0.0319773	Cenpm	chr15	-	82233779	82244747	1201	protein_coding	centromere_protein_M
ENSMUSG00000108064	116.271	227.029	-0.964414	0.0320617	Gm44423	chr6	-	87796070	87799227	3158	TEC	predicted_gene_44423
ENSMUSG00000105871	4.32733	16.1457	-1.86508	0.0322922	Gm43147	chr5	-	96912700	96913241	542	TEC	predicted_gene_43147
ENSMUSG00000080768	4.32733	16.1457	-1.86508	0.0322922	Gm12219	chr11	-	53967063	53967505	443	processed_pseudogene	predicted_gene_12219
ENSMUSG00000090141	13.0053	34.5836	-1.4007	0.0323643	Gm614	chrX	-	101261376	101263992	774	protein_coding	predicted_gene_614
ENSMUSG00000104000	134.495	66.8499	1.0076	0.0324737	Gm38335	chr3	-	10022311	10025539	1789	lincRNA	predicted_gene_38335
ENSMUSG00000061186	52.9233	23.0599	1.19525	0.0326066	Sfmbt2	chr2	+	10370510	10595253	9128	protein_coding	Scm-like_with_four_mbt_domains_2
ENSMUSG00000074476	466.854	246.619	0.920454	0.0327975	Spc24	chr9	-	21755442	21760286	1349	protein_coding	SPC24_NDC80_kinetochore_complex_component_homolog_(S._cerevisiae)
ENSMUSG00000001986	560.574	297.323	0.914681	0.0328098	Gria3	chrX	+	41400854	41678601	9859	protein_coding	glutamate_receptor_ionotropic_AMPA3_(alpha_3)
ENSMUSG00000085213	98.9157	192.458	-0.959138	0.0329864	Gm13091	chr4	-	150566869	150568544	469	antisense	predicted_gene_13091
ENSMUSG00000027544	2132.99	3938.8	-0.884829	0.0330587	Nfatc2	chr2	-	168476410	168601657	10578	protein_coding	nuclear_factor_of_activated_T_cells_cytoplasmic_calcineurin_dependent_2
ENSMUSG00000109089	17.3443	4.6221	1.88476	0.0333763	RP23-366O14.6	chr8	+	10899922	10903893	2257	processed_transcript	NA
ENSMUSG00000003585	17.3443	4.6221	1.88476	0.0333763	Sec14l2	chr11	-	4097039	4123415	3505	protein_coding	SEC14-like_lipid_binding_2
ENSMUSG00000019987	222.14	114.097	0.960683	0.0334329	Arg1	chr10	-	24915208	24927470	1476	protein_coding	arginase_liver
ENSMUSG00000041594	299.373	561.215	-0.906247	0.0337242	Tmtc4	chr14	-	122918971	122984035	7367	protein_coding	transmembrane_and_tetratricopeptide_repeat_containing_4
ENSMUSG00000073145	9.53415	26.517	-1.46147	0.0338323	Gm12000	chr11	-	11695133	11696439	629	antisense	predicted_gene_12000
ENSMUSG00000098146	6.06295	20.7552	-1.75126	0.0339102	Gm26935	chr7	+	30737653	30748437	519	antisense	predicted_gene_26935
ENSMUSG00000074420	7.79856	24.2123	-1.61627	0.0340354	Gm10693	chr7	-	3860681	3869170	4025	transcribed_unprocessed_pseudogene	predicted_pseudogene_10693
ENSMUSG00000097519	23.4188	8.07915	1.52397	0.0340354	4930558J18Rik	chr1	-	57359222	57377544	2052	lincRNA	RIKEN_cDNA_4930558J18_gene
ENSMUSG00000020435	23.4188	8.07915	1.52397	0.0340354	Osbp2	chr11	-	3703731	3863903	6361	protein_coding	oxysterol_binding_protein_2
ENSMUSG00000067389	6.93076	21.9076	-1.63977	0.0340884	Gm17080	chr17	+	45586120	45588377	811	antisense	predicted_gene_17080
ENSMUSG00000030592	21.6832	6.92679	1.63231	0.0340884	Ryr1	chr7	-	29003344	29125179	21760	protein_coding	ryanodine_receptor_1_skeletal_muscle
ENSMUSG00000017861	627.393	335.351	0.903529	0.0341705	Mybl2	chr2	+	163054687	163084688	4632	protein_coding	myeloblastosis_oncogene-like_2
ENSMUSG00000051682	203.049	104.878	0.952548	0.0342065	Treml4	chr17	+	48264295	48275360	1997	protein_coding	triggering_receptor_expressed_on_myeloid_cells-like_4
ENSMUSG00000102037	261.19	490.921	-0.90997	0.0344013	Bcl2a1a	chr9	+	88956900	88962419	819	protein_coding	B_cell_leukemia/lymphoma_2_related_protein_A1a
ENSMUSG00000050022	331.481	174.02	0.929337	0.0346596	Amz1	chr5	+	140724127	140761439	6697	protein_coding	archaelysin_family_metallopeptidase_1
ENSMUSG00000052217	0.856024	9.23151	-3.23611	0.0348666	Hbb-bh1	chr7	-	103841636	103843164	614	protein_coding	hemoglobin_Z_beta-like_embryonic_chain
ENSMUSG00000081441	8.66635	1.16522	2.78599	0.0348666	Gm6161	chr1	+	9574548	9575649	1102	processed_pseudogene	predicted_gene_6161
ENSMUSG00000033900	8.66635	1.16522	2.78599	0.0348666	Map9	chr3	+	82358044	82395268	6671	protein_coding	microtubule-associated_protein_9
ENSMUSG00000022297	8.66635	1.16522	2.78599	0.0348666	Fzd6	chr15	+	39006280	39038186	4134	protein_coding	frizzled_class_receptor_6
ENSMUSG00000037259	8.66635	1.16522	2.78599	0.0348666	Dzank1	chr2	-	144470557	144527414	8262	protein_coding	double_zinc_ribbon_and_ankyrin_repeat_domains_1
ENSMUSG00000044757	8.66635	1.16522	2.78599	0.0348666	Gm6430	chr1	+	97024681	97025928	1248	processed_pseudogene	predicted_gene_6430
ENSMUSG00000096964	0.856024	9.23151	-3.23611	0.0348666	Gm6345	chr1	-	170254049	170255739	1691	transcribed_unprocessed_pseudogene	predicted_gene_6345
ENSMUSG00000095127	8.66635	1.16522	2.78599	0.0348666	Ighv1-82	chr12	-	115952538	115953005	386	IG_V_gene	immunoglobulin_heavy_variable_1-82
ENSMUSG00000033618	8.66635	1.16522	2.78599	0.0348666	Map3k13	chr16	+	21891969	21931877	6709	protein_coding	mitogen-activated_protein_kinase_kinase_kinase_13
ENSMUSG00000109501	8.66635	1.16522	2.78599	0.0348666	Gm14377	chr7	+	47110851	47125990	2094	antisense	predicted_gene_14377
ENSMUSG00000032845	8.66635	1.16522	2.78599	0.0348666	Alpk2	chr18	-	65265529	65393888	7782	protein_coding	alpha-kinase_2
ENSMUSG00000091154	8.66635	1.16522	2.78599	0.0348666	Proscos	chr8	-	27042377	27043042	666	antisense	proline_synthetase_co-transcribed_opposite_strand
ENSMUSG00000107688	8.66635	1.16522	2.78599	0.0348666	Gm44091	chr6	+	86976529	86977177	649	sense_intronic	predicted_gene_44091
ENSMUSG00000104452	8.66635	1.16522	2.78599	0.0348666	Ighv8-8	chr12	-	115294062	115294504	358	IG_V_gene	immunoglobulin_heavy_variable_8-8
ENSMUSG00000108614	0.856024	9.23151	-3.23611	0.0348666	RP23-178C20.6	chr7	+	128538932	128539543	612	TEC	NA
ENSMUSG00000025175	8.66635	1.16522	2.78599	0.0348666	Fn3k	chr11	+	121434913	121450491	4399	protein_coding	fructosamine_3_kinase
ENSMUSG00000044694	0.856024	9.23151	-3.23611	0.0348666	2010007H06Rik	chr9	+	51278513	51284210	4934	antisense	RIKEN_cDNA_2010007H06_gene
ENSMUSG00000059647	8.66635	1.16522	2.78599	0.0348666	Cbx3-ps7	chr1	+	58646688	58647239	552	processed_pseudogene	chromobox_3_pseudogene_7
ENSMUSG00000109576	0.856024	9.23151	-3.23611	0.0348666	RP23-416P14.1	chr7	-	89215108	89217097	1990	TEC	NA
ENSMUSG00000102665	8.66635	1.16522	2.78599	0.0348666	Gm38379	chr8	+	120109441	120110965	1525	TEC	predicted_gene_38379
ENSMUSG00000022422	118.875	58.7834	1.01487	0.0350452	Dscc1	chr15	-	55076099	55090491	4429	protein_coding	DNA_replication_and_sister_chromatid_cohesion_1
ENSMUSG00000030142	5519.07	3013.45	0.872989	0.0352442	Clec4e	chr6	-	123281789	123289870	4965	protein_coding	C-type_lectin_domain_family_4_member_e
ENSMUSG00000021362	70.279	32.2789	1.12031	0.0352672	Gcm2	chr13	-	41101427	41109988	2879	protein_coding	glial_cells_missing_homolog_2_(Drosophila)
ENSMUSG00000026831	57.2622	25.3647	1.17185	0.0353038	1700007K13Rik	chr2	-	28462001	28466332	965	protein_coding	RIKEN_cDNA_1700007K13_gene
ENSMUSG00000024397	7270.24	13292.6	-0.870529	0.0353637	Aif1	chr17	-	35170991	35176068	1532	protein_coding	allograft_inflammatory_factor_1
ENSMUSG00000032420	180.487	92.202	0.968365	0.03566	Nt5e	chr9	+	88327197	88372092	8411	protein_coding	5'_nucleotidase_ecto
ENSMUSG00000062995	189.165	97.9639	0.948715	0.0358787	Ica1	chr6	-	8630527	8778488	3243	protein_coding	islet_cell_autoantigen_1
ENSMUSG00000081137	55.5267	24.2123	1.19433	0.035924	BC022960	chrX	+	169368189	169370003	1815	transcribed_processed_pseudogene	cDNA_sequence_BC022960
ENSMUSG00000085949	40.7744	16.1457	1.33138	0.0361572	Gm14275	chr2	+	172288133	172290520	430	lincRNA	predicted_gene_14275
ENSMUSG00000034685	64.2045	29.9742	1.09664	0.037032	Fam171a2	chr11	-	102436981	102447682	3119	protein_coding	family_with_sequence_similarity_171_member_A2
ENSMUSG00000020834	75.4856	35.736	1.07692	0.0371901	Dhrs13	chr11	+	78032280	78037866	1967	protein_coding	dehydrogenase/reductase_(SDR_family)_member_13
ENSMUSG00000022098	52.9233	107.183	-1.01592	0.0375351	Bmp1	chr14	-	70474557	70520260	3757	protein_coding	bone_morphogenetic_protein_1
ENSMUSG00000046798	85.0312	40.3455	1.0739	0.0377576	Cldn12	chr5	-	5489537	5514958	4228	protein_coding	claudin_12
ENSMUSG00000058427	6183.78	3405.26	0.860711	0.0377885	Cxcl2	chr5	+	90903871	90905938	2068	protein_coding	chemokine_(C-X-C_motif)_ligand_2
ENSMUSG00000045382	2083.53	1144.31	0.864499	0.0381225	Cxcr4	chr1	-	128588199	128592293	1808	protein_coding	chemokine_(C-X-C_motif)_receptor_4
ENSMUSG00000025964	34.6999	13.841	1.32005	0.0384107	Adam23	chr1	+	63445891	63596276	17907	protein_coding	a_disintegrin_and_metallopeptidase_domain_23
ENSMUSG00000030737	562.31	304.238	0.885987	0.0384764	Slco2b1	chr7	-	99657804	99711340	5958	protein_coding	solute_carrier_organic_anion_transporter_family_member_2b1
ENSMUSG00000054435	21.6832	48.4121	-1.15314	0.0388178	Gimap4	chr6	+	48684549	48692060	1837	protein_coding	GTPase_IMAP_family_member_4
ENSMUSG00000004610	47.7167	20.7552	1.19739	0.0388178	Etfb	chr7	+	43444083	43457800	1164	protein_coding	electron_transferring_flavoprotein_beta_polypeptide
ENSMUSG00000015314	50.32	101.421	-1.00887	0.039026	Slamf6	chr1	+	171917515	171953170	10832	protein_coding	SLAM_family_member_6
ENSMUSG00000026500	26.8899	59.9357	-1.1518	0.0391281	Cox20	chr1	+	178319130	178322693	883	protein_coding	COX20_Cox2_chaperone
ENSMUSG00000032221	89.3701	43.8026	1.0273	0.0393026	Mns1	chr9	+	72438011	72462025	5363	protein_coding	meiosis-specific_nuclear_structural_protein_1
ENSMUSG00000072980	183.958	95.6591	0.942786	0.0396586	Oip5	chr2	-	119609512	119618469	1778	protein_coding	Opa_interacting_protein_5
ENSMUSG00000025279	19.9476	46.1073	-1.20252	0.0396637	Dnase1l3	chr14	-	7964533	7994573	5151	protein_coding	deoxyribonuclease_1-like_3
ENSMUSG00000068105	20.8154	46.1073	-1.14149	0.0396637	Tnfrsf13c	chr15	-	82221744	82224339	2017	protein_coding	tumor_necrosis_factor_receptor_superfamily_member_13c
ENSMUSG00000036390	931.116	510.511	0.866914	0.0397349	Gadd45a	chr6	-	67035096	67037457	1764	protein_coding	growth_arrest_and_DNA-damage-inducible_45_alpha
ENSMUSG00000044199	154.454	79.526	0.956921	0.039841	S1pr4	chr10	-	81497745	81500132	2388	protein_coding	sphingosine-1-phosphate_receptor_4
ENSMUSG00000035493	8000.05	4436.62	0.850534	0.0399391	Tgfbi	chr13	+	56609603	56639339	2678	protein_coding	transforming_growth_factor_beta_induced
ENSMUSG00000048216	171.809	319.218	-0.893106	0.0399943	Gpr85	chr6	-	13834458	13839942	4083	protein_coding	G_protein-coupled_receptor_85
ENSMUSG00000058625	30.361	11.5362	1.38861	0.0401014	Gm17383	chr18	+	82338774	82339816	1041	pseudogene	predicted_gene_17383
ENSMUSG00000059336	48.5844	97.9639	-1.00939	0.0401334	Slc14a1	chr18	-	78100091	78142119	3995	protein_coding	solute_carrier_family_14_(urea_transporter)_member_1
ENSMUSG00000002289	539.748	293.866	0.876941	0.0403203	Angptl4	chr17	-	33773750	33781575	3286	protein_coding	angiopoietin-like_4
ENSMUSG00000020186	179.619	93.3544	0.943519	0.0403327	Csrp2	chr10	+	110920177	110939599	973	protein_coding	cysteine_and_glycine-rich_protein_2
ENSMUSG00000029716	43.3778	18.4505	1.22911	0.0405677	Tfr2	chr5	+	137569840	137587481	4336	protein_coding	transferrin_receptor_2
ENSMUSG00000042474	19.0798	44.9549	-1.22982	0.0405677	Fcmr	chr1	+	130865669	130880791	1736	protein_coding	Fc_fragment_of_IgM_receptor
ENSMUSG00000020844	265.529	141.754	0.905087	0.0408949	Nxn	chr11	-	76257198	76399140	3239	protein_coding	nucleoredoxin
ENSMUSG00000076655	6.06295	1.39e-17	5.64631	0.0409646	Ighv4-1	chr12	-	113948282	113948796	414	IG_V_gene	immunoglobulin_heavy_variable_4-1
ENSMUSG00000109329	1.39e-17	5.77444	-5.57165	0.0409646	RP23-152B12.3	chr7	-	67429073	67443933	357	lincRNA	NA
ENSMUSG00000078496	1.39e-17	5.77444	-5.57165	0.0409646	Gm13152	chr4	+	147492417	147513486	1488	protein_coding	predicted_gene_13152
ENSMUSG00000082423	6.06295	1.39e-17	5.64631	0.0409646	Gm15148	chrX	-	151493114	151493269	156	processed_pseudogene	predicted_gene_15148
ENSMUSG00000107261	6.06295	1.39e-17	5.64631	0.0409646	Trmt112-ps1	chr5	-	91737705	91738079	375	processed_pseudogene	tRNA_methyltransferase_11-2_pseudogene_1
ENSMUSG00000102461	1.39e-17	5.77444	-5.57165	0.0409646	Gm37166	chr9	+	103120368	103122841	2474	TEC	predicted_gene_37166
ENSMUSG00000056399	6.06295	1.39e-17	5.64631	0.0409646	Prss34	chr17	+	25298394	25300161	1216	protein_coding	protease_serine_34
ENSMUSG00000106161	1.39e-17	5.77444	-5.57165	0.0409646	Pvrig-ps	chr5	+	138359838	138360041	204	processed_pseudogene	poliovirus_receptor_related_immunoglobulin_domain_containing_pseudogene
ENSMUSG00000102246	6.06295	1.39e-17	5.64631	0.0409646	9430037O13Rik	chr1	-	191535885	191536892	1008	TEC	RIKEN_cDNA_9430037O13_gene
ENSMUSG00000032892	1.39e-17	5.77444	-5.57165	0.0409646	Rangrf	chr11	-	68972484	68975185	1269	protein_coding	RAN_guanine_nucleotide_release_factor
ENSMUSG00000093668	1.39e-17	5.77444	-5.57165	0.0409646	Pou5f2	chr13	+	78024902	78026295	1394	protein_coding	POU_domain_class_5_transcription_factor_2
ENSMUSG00000034881	1.39e-17	5.77444	-5.57165	0.0409646	Tbxa2r	chr10	+	81328732	81335171	1763	protein_coding	thromboxane_A2_receptor
ENSMUSG00000097681	1.39e-17	5.77444	-5.57165	0.0409646	Gm26643	chr4	+	43030999	43032482	1274	lincRNA	predicted_gene_26643
ENSMUSG00000088976	6.06295	1.39e-17	5.64631	0.0409646	Gm23759	chr9	+	90031307	90031574	268	misc_RNA	predicted_gene_23759
ENSMUSG00000078129	6.06295	1.39e-17	5.64631	0.0409646	Actl10	chr2	+	154551776	154553276	1501	protein_coding	actin-like_10
ENSMUSG00000053030	6.06295	1.39e-17	5.64631	0.0409646	Spink2	chr5	-	77205107	77211471	788	protein_coding	serine_peptidase_inhibitor_Kazal_type_2
ENSMUSG00000085378	1.39e-17	5.77444	-5.57165	0.0409646	Gm11415	chr4	-	83884738	83888858	480	lincRNA	predicted_gene_11415
ENSMUSG00000103693	1.39e-17	5.77444	-5.57165	0.0409646	Gm37529	chr1	-	160321686	160327078	4321	sense_intronic	predicted_gene_37529
ENSMUSG00000095429	6.06295	1.39e-17	5.64631	0.0409646	Ighv5-12	chr12	-	113702124	113702578	353	IG_V_gene	immunoglobulin_heavy_variable_5-12
ENSMUSG00000108059	6.06295	1.39e-17	5.64631	0.0409646	Gm44369	chr6	+	86591430	86593604	2175	TEC	predicted_gene_44369
ENSMUSG00000085972	1.39e-17	5.77444	-5.57165	0.0409646	1110028F11Rik	chr11	+	87701396	87705331	976	sense_intronic	RIKEN_cDNA_1110028F11_gene
ENSMUSG00000050730	6.06295	1.39e-17	5.64631	0.0409646	Arhgap42	chr9	-	8994329	9239101	7113	protein_coding	Rho_GTPase_activating_protein_42
ENSMUSG00000109059	6.06295	1.39e-17	5.64631	0.0409646	RP23-375O10.1	chr7	+	51458060	51458527	468	processed_pseudogene	NA
ENSMUSG00000020083	6.06295	1.39e-17	5.64631	0.0409646	2010107G23Rik	chr10	-	62107655	62143920	2981	protein_coding	RIKEN_cDNA_2010107G23_gene
ENSMUSG00000068154	1.39e-17	5.77444	-5.57165	0.0409646	Insm1	chr2	+	146221921	146225020	3100	protein_coding	insulinoma-associated_1
ENSMUSG00000086184	1.39e-17	5.77444	-5.57165	0.0409646	Gm12764	chr7	+	34388665	34394779	617	antisense	predicted_gene_12764
ENSMUSG00000097433	1.39e-17	5.77444	-5.57165	0.0409646	Gm26781	chr1	+	136259407	136274406	1477	antisense	predicted_gene_26781
ENSMUSG00000025083	1.39e-17	5.77444	-5.57165	0.0409646	Afap1l2	chr19	-	56912361	57008228	5591	protein_coding	actin_filament_associated_protein_1-like_2
ENSMUSG00000049521	6.06295	1.39e-17	5.64631	0.0409646	Cdc42ep1	chr15	+	78842647	78850902	2542	protein_coding	CDC42_effector_protein_(Rho_GTPase_binding)_1
ENSMUSG00000097890	6.06295	1.39e-17	5.64631	0.0409646	4930547M16Rik	chr10	+	39899329	39907931	2400	lincRNA	RIKEN_cDNA_4930547M16_gene
ENSMUSG00000063594	6.06295	1.39e-17	5.64631	0.0409646	Gng8	chr7	+	16891786	16895436	1522	protein_coding	guanine_nucleotide_binding_protein_(G_protein)_gamma_8
ENSMUSG00000094940	1.39e-17	5.77444	-5.57165	0.0409646	Ighv1-84	chr12	-	115980702	115981134	351	IG_V_gene	immunoglobulin_heavy_variable_1-84
ENSMUSG00000041673	1.39e-17	5.77444	-5.57165	0.0409646	Lrrc18	chr14	+	32991382	33015292	3136	protein_coding	leucine_rich_repeat_containing_18
ENSMUSG00000091968	6.06295	1.39e-17	5.64631	0.0409646	Gm17115	chr17	+	32788394	32789591	885	antisense	predicted_gene_17115
ENSMUSG00000065406	1.39e-17	5.77444	-5.57165	0.0409646	Mirlet7i	chr10	-	122985640	122985724	85	miRNA	microRNA_let7i
ENSMUSG00000105466	6.06295	1.39e-17	5.64631	0.0409646	Gm42998	chr3	-	130703579	130705949	2371	TEC	predicted_gene_42998
ENSMUSG00000104706	6.06295	1.39e-17	5.64631	0.0409646	Gm43421	chr5	-	106652809	106655713	2905	TEC	predicted_gene_43421
ENSMUSG00000104996	6.06295	1.39e-17	5.64631	0.0409646	Mir6924	chr11	-	69882032	69882094	63	miRNA	microRNA_6924
ENSMUSG00000042010	121.478	61.0881	0.990711	0.0409919	Acacb	chr5	+	114146535	114250761	9632	protein_coding	acetyl-Coenzyme_A_carboxylase_beta
ENSMUSG00000035745	1.7238	11.5362	-2.64717	0.041032	Grin3b	chr10	+	79970715	79977190	3296	protein_coding	glutamate_receptor_ionotropic_NMDA3B
ENSMUSG00000055110	1.7238	11.5362	-2.64717	0.041032	A630012P03Rik	chrX	+	52575843	52619047	1974	antisense	RIKEN_cDNA_A630012P03_gene
ENSMUSG00000079550	2.59166	11.5362	-2.09458	0.041032	Mpp4	chr1	-	59120935	59163389	7063	protein_coding	membrane_protein_palmitoylated_4_(MAGUK_p55_subfamily_member_4)
ENSMUSG00000105699	2.59166	11.5362	-2.09458	0.041032	Gm43703	chr5	-	140605789	140606551	763	lincRNA	predicted_gene_43703
ENSMUSG00000067356	2.59166	11.5362	-2.09458	0.041032	B430203G13Rik	chr12	+	17924294	17925668	1375	protein_coding	RIKEN_cDNA_B430203G13_gene
ENSMUSG00000108571	2.59166	11.5362	-2.09458	0.041032	RP23-179K11.4	chr7	+	4638536	4639325	790	processed_pseudogene	NA
ENSMUSG00000030849	2.59166	11.5362	-2.09458	0.041032	Fgfr2	chr7	-	130162451	133123350	10328	protein_coding	fibroblast_growth_factor_receptor_2
ENSMUSG00000097997	2.59166	11.5362	-2.09458	0.041032	Gm27017	chr14	+	61648950	61667312	656	lincRNA	predicted_gene_27017
ENSMUSG00000081157	2.59166	11.5362	-2.09458	0.041032	Gm13552	chr2	-	59564268	59564684	417	processed_pseudogene	predicted_gene_13552
ENSMUSG00000068606	2.59166	11.5362	-2.09458	0.041032	Gm4841	chr18	-	60268301	60273267	2838	protein_coding	predicted_gene_4841
ENSMUSG00000044026	416.523	757.118	-0.861866	0.0414076	Slc35g1	chr19	+	38395980	38405607	3471	protein_coding	solute_carrier_family_35_member_G1
ENSMUSG00000037071	56.3945	111.792	-0.98518	0.0414813	Scd1	chr19	-	44394451	44407709	4836	protein_coding	stearoyl-Coenzyme_A_desaturase_1
ENSMUSG00000021087	18.212	42.6502	-1.22075	0.0415351	Rtn1	chr12	-	72211752	72409054	4003	protein_coding	reticulon_1
ENSMUSG00000026077	41.6422	17.2981	1.26286	0.0415351	Npas2	chr1	+	39193731	39363236	4791	protein_coding	neuronal_PAS_domain_protein_2
ENSMUSG00000037347	144.908	269.667	-0.895291	0.0416197	Chst7	chrX	+	20059560	20097521	2206	protein_coding	carbohydrate_(N-acetylglucosamino)_sulfotransferase_7
ENSMUSG00000030346	612.641	335.351	0.869208	0.0417118	Rad51ap1	chr6	-	126923050	126939587	4813	protein_coding	RAD51_associated_protein_1
ENSMUSG00000078897	10.4019	27.6694	-1.3986	0.041904	Gm4724	chr2	-	175422300	175435807	2631	protein_coding	predicted_gene_4724
ENSMUSG00000044626	26.8899	9.23151	1.53238	0.041904	Liph	chr16	-	21953826	21995542	3793	protein_coding	lipase_member_H
ENSMUSG00000028362	117.139	59.9357	0.965723	0.0420347	Tnfsf8	chr4	-	63831308	63861347	3807	protein_coding	tumor_necrosis_factor_(ligand)_superfamily_member_8
ENSMUSG00000029084	5970.31	3331.51	0.841616	0.042205	Cd38	chr5	+	43868553	43912375	3890	protein_coding	CD38_antigen
ENSMUSG00000073940	50.32	23.0599	1.12267	0.042612	Hbb-bt	chr7	-	103812524	103813996	703	protein_coding	hemoglobin_beta_adult_t_chain
ENSMUSG00000003882	4045.58	2259.8	0.840125	0.0428811	Il7r	chr15	-	9506161	9529876	3208	protein_coding	interleukin_7_receptor
ENSMUSG00000031434	157.057	291.562	-0.891824	0.0431379	Morc4	chrX	-	139821632	139871677	6051	protein_coding	microrchidia_4
ENSMUSG00000028832	2418.49	1349.43	0.841713	0.043151	Stmn1	chr4	+	134468320	134473843	1922	protein_coding	stathmin_1
ENSMUSG00000041324	104.122	53.0215	0.972478	0.0432568	Inhba	chr13	+	16011851	16027211	1980	protein_coding	inhibin_beta-A
ENSMUSG00000021714	223.008	118.706	0.909221	0.0433385	Cenpk	chr13	+	104228955	104249615	1830	protein_coding	centromere_protein_K
ENSMUSG00000028909	48.5844	21.9076	1.14577	0.0436398	Ptpru	chr4	-	131768457	131838288	7113	protein_coding	protein_tyrosine_phosphatase_receptor_type_U
ENSMUSG00000073980	16.4765	38.0407	-1.19957	0.0436842	Gm9574	chr17	-	36137188	36139105	845	unprocessed_pseudogene	predicted_gene_9574
ENSMUSG00000051832	22.551	8.07915	1.46981	0.043693	E230016K23Rik	chr11	+	83582056	83623693	2816	processed_transcript	RIKEN_cDNA_E230016K23_gene
ENSMUSG00000085358	7.79856	23.0599	-1.54625	0.043693	Gm14437	chr2	+	165442264	165450485	360	antisense	predicted_gene_14437
ENSMUSG00000044986	252.513	135.992	0.892427	0.0438124	Tst	chr15	-	78399556	78405859	1096	protein_coding	thiosulfate_sulfurtransferase_mitochondrial
ENSMUSG00000054702	102.387	51.8692	0.979894	0.0439015	Ap1s3	chr1	-	79606876	79671972	2878	protein_coding	adaptor-related_protein_complex_AP-1_sigma_3
ENSMUSG00000070331	13.0053	2.31749	2.43588	0.0439913	Qrich2	chr11	-	116441325	116466241	7513	protein_coding	glutamine_rich_2
ENSMUSG00000042800	13.0053	2.31749	2.43588	0.0439913	1700015E13Rik	chr1	+	170308803	170312125	771	protein_coding	RIKEN_cDNA_1700015E13_gene
ENSMUSG00000031137	13.0053	2.31749	2.43588	0.0439913	Fgf13	chrX	-	59062145	59568071	4019	protein_coding	fibroblast_growth_factor_13
ENSMUSG00000040283	13.0053	2.31749	2.43588	0.0439913	Btnl9	chr11	-	49165585	49187159	6054	protein_coding	butyrophilin-like_9
ENSMUSG00000096490	13.0053	2.31749	2.43588	0.0439913	Igkv10-94	chr6	-	68704508	68704978	347	IG_V_gene	immunoglobulin_kappa_variable_10-94
ENSMUSG00000087938	13.0053	2.31749	2.43588	0.0439913	Gm26049	chr4	-	41312091	41312198	108	snRNA	predicted_gene_26049
ENSMUSG00000028871	13.0053	2.31749	2.43588	0.0439913	Rspo1	chr4	+	124986430	125009099	1938	protein_coding	R-spondin_1
ENSMUSG00000051839	20.8154	6.92679	1.57375	0.0444891	Gypa	chr8	+	80494045	80510785	1827	protein_coding	glycophorin_A
ENSMUSG00000104503	20.8154	6.92679	1.57375	0.0444891	Gm37738	chr1	-	84819968	84824683	4716	TEC	predicted_gene_37738
ENSMUSG00000097170	21.6832	47.2597	-1.11846	0.0447435	Gm16982	chr7	-	141610066	141613747	2620	antisense	predicted_gene_16982
ENSMUSG00000014776	35.5677	14.9933	1.24105	0.044879	Nol3	chr8	+	105276447	105281939	2869	protein_coding	nucleolar_protein_3_(apoptosis_repressor_with_CARD_domain)
ENSMUSG00000020303	35.5677	14.9933	1.24105	0.044879	Stc2	chr11	-	31357307	31370074	5175	protein_coding	stanniocalcin_2
ENSMUSG00000091405	35.5677	14.9933	1.24105	0.044879	Hist2h4	chr3	-	96261682	96263311	1630	protein_coding	histone_cluster_2_H4
ENSMUSG00000085389	78.089	149.82	-0.938622	0.0450111	1700003M07Rik	chr4	+	129960374	129963657	873	lincRNA	RIKEN_cDNA_1700003M07_gene
ENSMUSG00000102243	6.06295	19.6028	-1.6693	0.0451175	Gm37718	chr1	+	139155152	139157782	2631	TEC	predicted_gene_37718
ENSMUSG00000054889	19.0798	5.77444	1.70697	0.0451175	Dsp	chr13	+	38151328	38198577	9625	protein_coding	desmoplakin
ENSMUSG00000075581	14.7409	3.46978	2.05461	0.0452022	Gm16409	chr14	-	73796541	73797290	750	processed_pseudogene	predicted_gene_16409
ENSMUSG00000078586	14.7409	3.46978	2.05461	0.0452022	Gm11735	chr11	-	116739062	116749833	1581	unprocessed_pseudogene	predicted_gene_11735
ENSMUSG00000028071	4.32733	14.9933	-1.75901	0.0452022	Sh2d2a	chr3	+	87846755	87855722	5939	protein_coding	SH2_domain_containing_2A
ENSMUSG00000038156	4.32733	14.9933	-1.75901	0.0452022	Spon1	chr7	+	113765998	114043370	8177	protein_coding	spondin_1_(f-spondin)_extracellular_matrix_protein
ENSMUSG00000092246	4.32733	14.9933	-1.75901	0.0452022	Gm20493	chr17	-	34133325	34133537	213	processed_pseudogene	predicted_gene_20493
ENSMUSG00000077285	14.7409	3.46978	2.05461	0.0452022	Gm26394	chr11	+	98999508	98999622	115	snoRNA	predicted_gene_26394
ENSMUSG00000052760	2081.79	3702.57	-0.83065	0.0452717	A630001G21Rik	chr1	-	85717083	85778643	2709	protein_coding	RIKEN_cDNA_A630001G21_gene
ENSMUSG00000104654	16.4765	4.6221	1.81129	0.045436	Gm43814	chr9	-	111052781	111053193	413	TEC	predicted_gene_43814
ENSMUSG00000032207	16.4765	4.6221	1.81129	0.045436	Lipc	chr9	-	70798129	70934808	1919	protein_coding	lipase_hepatic
ENSMUSG00000061410	228.215	416.017	-0.865783	0.0454664	Zcchc14	chr8	-	121598703	121652901	7780	protein_coding	zinc_finger_CCHC_domain_containing_14
ENSMUSG00000100017	63.3367	122.164	-0.945941	0.0457859	2410022M11Rik	chr14	+	56811953	56815597	3645	antisense	RIKEN_cDNA_2410022M11_gene
ENSMUSG00000068854	124.949	232.791	-0.896825	0.0459027	Hist2h2be	chr3	+	96221119	96223738	2620	protein_coding	histone_cluster_2_H2be
ENSMUSG00000043421	1047.4	585.415	0.839191	0.0460629	Hilpda	chr6	+	29272488	29275446	1103	protein_coding	hypoxia_inducible_lipid_droplet_associated
ENSMUSG00000030055	376.605	676.452	-0.844655	0.0462345	Rab43	chr6	-	87788853	87812164	5526	protein_coding	RAB43_member_RAS_oncogene_family
ENSMUSG00000032254	1345.91	754.813	0.834328	0.0463693	Kif23	chr9	-	61917280	61946799	3423	protein_coding	kinesin_family_member_23
ENSMUSG00000000673	165.735	87.5926	0.919341	0.0466901	Haao	chr17	-	83831356	83846790	1222	protein_coding	3-hydroxyanthranilate_34-dioxygenase
ENSMUSG00000030748	5237.9	9261.58	-0.822249	0.0468242	Il4ra	chr7	+	125552120	125579474	6002	protein_coding	interleukin_4_receptor_alpha
ENSMUSG00000020649	2619.81	1477.35	0.826422	0.0468974	Rrm2	chr12	+	24708241	24714146	2771	protein_coding	ribonucleotide_reductase_M2
ENSMUSG00000041193	42.51	18.4505	1.20005	0.0472123	Pla2g5	chr4	-	138799244	138863482	2884	protein_coding	phospholipase_A2_group_V
ENSMUSG00000034311	479.871	265.057	0.856144	0.0472956	Kif4	chrX	+	100625737	100727214	5514	protein_coding	kinesin_family_member_4
ENSMUSG00000031442	350.572	192.458	0.864889	0.0474755	Mcf2l	chr8	+	12873806	13020905	12760	protein_coding	mcf.2_transforming_sequence-like
ENSMUSG00000028341	32.0966	12.6886	1.33236	0.0475441	Nr4a3	chr4	+	48045153	48086447	5987	protein_coding	nuclear_receptor_subfamily_4_group_A_member_3
ENSMUSG00000078521	138.834	72.6118	0.934276	0.047758	Aunip	chr4	+	134510999	134523927	1275	protein_coding	aurora_kinase_A_and_ninein_interacting_protein
ENSMUSG00000025422	145.776	76.0689	0.937602	0.0479335	Agap2	chr10	+	127078907	127093169	5633	protein_coding	ArfGAP_with_GTPase_domain_ankyrin_repeat_and_PH_domain_2
ENSMUSG00000034883	122.346	63.3928	0.947636	0.0479916	Lrr1	chr12	+	69168814	69179010	1501	protein_coding	leucine_rich_repeat_protein_1
ENSMUSG00000049103	5926.92	3360.31	0.818672	0.0480628	Ccr2	chr9	+	124101950	124113557	6393	protein_coding	chemokine_(C-C_motif)_receptor_2
ENSMUSG00000078921	813.098	1442.78	-0.827218	0.0481011	Tgtp2	chr11	-	49057194	49064206	2938	protein_coding	T_cell_specific_GTPase_2
ENSMUSG00000062515	2710.93	1533.81	0.821633	0.048115	Fabp4	chr3	-	10204088	10208576	4489	protein_coding	fatty_acid_binding_protein_4_adipocyte
ENSMUSG00000026622	448.631	248.924	0.849614	0.048137	Nek2	chr1	+	191821444	191833050	4516	protein_coding	NIMA_(never_in_mitosis_gene_a)-related_expressed_kinase_2
ENSMUSG00000039153	351.44	193.61	0.859847	0.0482916	Runx2	chr17	-	44495987	44814797	8837	protein_coding	runt_related_transcription_factor_2
ENSMUSG00000023911	40.7744	17.2981	1.23258	0.0485971	Flywch2	chr17	-	23776916	23786081	996	protein_coding	FLYWCH_family_member_2
ENSMUSG00000095079	187.429	100.269	0.901916	0.0486641	Igha	chr12	-	113254830	113260236	2668	IG_C_gene	immunoglobulin_heavy_constant_alpha
ENSMUSG00000097571	23.4188	50.7168	-1.10966	0.0486862	Jpx	chrX	+	103493558	103506425	4785	lincRNA	Jpx_transcript_Xist_activator_(non-protein_coding)
ENSMUSG00000097423	159.66	290.409	-0.862415	0.048778	Gm26522	chr7	-	88278787	88283529	1555	lincRNA	predicted_gene_26522
ENSMUSG00000035356	5444.44	9577.33	-0.814822	0.0488051	Nfkbiz	chr16	-	55811375	55838899	5018	protein_coding	nuclear_factor_of_kappa_light_polypeptide_gene_enhancer_in_B_cells_inhibitor_zeta
ENSMUSG00000032285	29.4932	11.5362	1.34696	0.0490282	Dnaja4	chr9	+	54698873	54716315	3589	protein_coding	DnaJ_heat_shock_protein_family_(Hsp40)_member_A4
ENSMUSG00000055809	154.454	281.19	-0.863683	0.049056	Dnaaf3	chr7	-	4522933	4532453	2224	protein_coding	dynein_axonemal_assembly_factor_3
ENSMUSG00000050994	315.861	174.02	0.859729	0.0492384	Adgb	chr10	-	10335703	10472326	6192	protein_coding	androglobin
ENSMUSG00000050350	202.181	365.313	-0.852959	0.0494279	Gpr18	chr14	-	121911435	121915774	1309	protein_coding	G_protein-coupled_receptor_18
ENSMUSG00000003123	267.265	479.397	-0.842558	0.0494992	Lipe	chr7	-	25379527	25398710	5886	protein_coding	lipase_hormone_sensitive
ENSMUSG00000034612	968.431	546.235	0.826036	0.050006	Chst11	chr10	+	82985498	83195900	5527	protein_coding	carbohydrate_sulfotransferase_11
ENSMUSG00000026202	2221.5	1261.85	0.815952	0.0500116	Tuba4a	chr1	-	75214228	75219865	3701	protein_coding	tubulin_alpha_4A
ENSMUSG00000070632	38.1711	16.1457	1.23652	0.0500978	Btbd8	chr5	+	107437997	107491628	1825	protein_coding	BTB_(POZ)_domain_containing_8
ENSMUSG00000031756	323.671	178.63	0.85726	0.0501728	Cenpn	chr8	+	116921740	116941503	1768	protein_coding	centromere_protein_N
ENSMUSG00000036304	11.2697	28.8218	-1.34306	0.0506208	Zdhhc23	chr16	-	43969078	43979093	1389	protein_coding	zinc_finger_DHHC_domain_containing_23
ENSMUSG00000097136	27.7577	10.3839	1.41018	0.0506208	Gm26772	chr14	-	25548390	25554369	3429	lincRNA	predicted_gene_26772
ENSMUSG00000029603	11.2697	28.8218	-1.34306	0.0506208	Dtx1	chr5	-	120680202	120711927	5270	protein_coding	deltex_1_E3_ubiquitin_ligase
ENSMUSG00000098318	27.7577	10.3839	1.41018	0.0506208	Lockd	chr6	+	134929092	134956798	5788	lincRNA	lncRNA_downstream_of_Cdkn1b
ENSMUSG00000089726	200.446	108.335	0.887203	0.0507124	Mir17hg	chr14	+	115042879	115046727	3536	lincRNA	Mir17_host_gene_(non-protein_coding)
ENSMUSG00000045672	107.593	55.3263	0.958468	0.0508036	Col27a1	chr4	+	63214004	63334991	13022	protein_coding	collagen_type_XXVII_alpha_1
ENSMUSG00000090881	60.7334	115.249	-0.922385	0.0509003	Gm6904	chr14	-	59244441	59260216	898	protein_coding	predicted_gene_6904
ENSMUSG00000073643	800.081	1409.36	-0.816689	0.0509384	Wdfy1	chr1	-	79702262	79776143	6488	protein_coding	WD_repeat_and_FYVE_domain_containing_1
ENSMUSG00000092528	391.357	694.89	-0.828031	0.0509663	Nlrp1c-ps	chr11	-	71242430	71285232	3457	transcribed_unprocessed_pseudogene	NLR_family_pyrin_domain_containing_1C_pseudogene
ENSMUSG00000086013	26.0221	55.3263	-1.08365	0.0509782	Gm15706	chr6	+	145250529	145251849	899	lincRNA	predicted_gene_15706
ENSMUSG00000028602	240.364	131.383	0.871036	0.0511696	Tnfrsf8	chr4	-	145267137	145315164	3459	protein_coding	tumor_necrosis_factor_receptor_superfamily_member_8
ENSMUSG00000022034	406.977	227.029	0.841845	0.0512475	Esco2	chr14	-	65819038	65833994	4010	protein_coding	establishment_of_sister_chromatid_cohesion_N-acetyltransferase_2
ENSMUSG00000028777	45.9811	20.7552	1.14409	0.0515504	Gnat3	chr5	+	17962549	18019834	1361	protein_coding	guanine_nucleotide_binding_protein_alpha_transducing_3
ENSMUSG00000029499	36.4355	16.1457	1.16963	0.051728	Pxmp2	chr5	-	110274282	110286186	1200	protein_coding	peroxisomal_membrane_protein_2
ENSMUSG00000045273	306.315	169.411	0.854181	0.0517486	Cenph	chr13	-	100759674	100775899	1784	protein_coding	centromere_protein_H
ENSMUSG00000039055	297.637	164.801	0.85251	0.0521125	Eme1	chr11	-	94644996	94653964	2762	protein_coding	essential_meiotic_structure-specific_endonuclease_1
ENSMUSG00000038135	10.4019	26.517	-1.33748	0.0523243	Crygn	chr5	-	24751003	24758008	802	protein_coding	crystallin_gamma_N
ENSMUSG00000107075	25.1543	53.0215	-1.07107	0.0524031	Gm43068	chr5	+	120746036	120747308	1273	TEC	predicted_gene_43068
ENSMUSG00000025026	1499.51	855.069	0.810322	0.0528298	Add3	chr19	+	53140445	53247399	4938	protein_coding	adducin_3_(gamma)
ENSMUSG00000027203	822.644	466.721	0.8176	0.0528822	Dut	chr2	+	125247190	125258608	2410	protein_coding	deoxyuridine_triphosphatase
ENSMUSG00000042700	1745.09	3045.72	-0.80342	0.0529492	Sipa1l1	chr12	+	82170016	82451782	7697	protein_coding	signal-induced_proliferation-associated_1_like_1
ENSMUSG00000072720	66.8078	32.2789	1.04738	0.0532081	Myo18b	chr5	-	112688876	112896362	10698	protein_coding	myosin_XVIIIb
ENSMUSG00000105814	34.6999	14.9933	1.20555	0.0535035	Mir703	chr5	-	98475556	98475664	109	miRNA	microRNA_703
ENSMUSG00000082286	2877.54	5008.2	-0.799418	0.0535785	Pisd-ps1	chr11	+	3125904	3131004	1757	transcribed_unprocessed_pseudogene	phosphatidylserine_decarboxylase_pseudogene_1
ENSMUSG00000039109	14777.4	8502.17	0.797483	0.0536062	F13a1	chr13	-	36867178	37050244	3927	protein_coding	coagulation_factor_XIII_A1_subunit
ENSMUSG00000024529	11472	6601.92	0.797155	0.053792	Lox	chr18	-	52516069	52529867	4810	protein_coding	lysyl_oxidase
ENSMUSG00000021707	629.997	356.094	0.822945	0.0539425	Dhfr	chr13	+	92354783	92389053	5290	protein_coding	dihydrofolate_reductase
ENSMUSG00000012443	1745.96	1000.27	0.803587	0.0540885	Kif11	chr19	+	37376403	37421859	4819	protein_coding	kinesin_family_member_11
ENSMUSG00000045327	9.53415	24.2123	-1.33086	0.0541358	6330549D23Rik	chr3	-	96606659	96629820	3228	transcribed_processed_pseudogene	RIKEN_cDNA_6330549D23_gene
ENSMUSG00000021311	1412.73	2458.01	-0.79893	0.0546085	Mtr	chr13	-	12186542	12258113	4482	protein_coding	5-methyltetrahydrofolate-homocysteine_methyltransferase
ENSMUSG00000074227	132.759	70.307	0.916257	0.0547097	Spint2	chr7	-	29256323	29281912	4556	protein_coding	serine_protease_inhibitor_Kunitz_type_2
ENSMUSG00000031762	3254.16	1872.61	0.79721	0.0547803	Mt2	chr8	+	94172618	94173567	556	protein_coding	metallothionein_2
ENSMUSG00000001403	1272.15	728.309	0.804584	0.0548341	Ube2c	chr2	+	164769898	164778822	2600	protein_coding	ubiquitin-conjugating_enzyme_E2C
ENSMUSG00000042607	125.817	66.8499	0.911478	0.0548497	Asb4	chr6	+	5383386	5433022	3932	protein_coding	ankyrin_repeat_and_SOCS_box-containing_4
ENSMUSG00000007655	378.341	212.048	0.835052	0.0550729	Cav1	chr6	+	17306335	17341452	3444	protein_coding	caveolin_1_caveolae_protein
ENSMUSG00000067767	111.932	58.7834	0.928161	0.0551468	Clec4b2	chr6	+	123172893	123204671	1174	protein_coding	C-type_lectin_domain_family_4_member_b2
ENSMUSG00000091898	104.99	54.1739	0.953481	0.0553018	Tnnc1	chr14	+	31208312	31211729	1041	protein_coding	troponin_C_cardiac/slow_skeletal
ENSMUSG00000103094	14.7409	33.4313	-1.173	0.0554419	Gm37558	chr3	-	69119742	69122724	2983	TEC	predicted_gene_37558
ENSMUSG00000027323	682.931	388.36	0.814217	0.0555336	Rad51	chr2	+	119112793	119147445	6649	protein_coding	RAD51_homolog
ENSMUSG00000016529	470.325	823.955	-0.808687	0.0555743	Il10	chr1	+	131019845	131024974	1310	protein_coding	interleukin_10
ENSMUSG00000041431	1517.73	871.202	0.800785	0.0555986	Ccnb1	chr13	-	100778650	100786570	4217	protein_coding	cyclin_B1
ENSMUSG00000031155	765.37	1333.3	-0.800639	0.0556	Pim2	chrX	+	7878262	7883432	2795	protein_coding	proviral_integration_site_2
ENSMUSG00000031549	48.5844	23.0599	1.07217	0.0556015	Ido2	chr8	-	24531892	24576333	3636	protein_coding	indoleamine_23-dioxygenase_2
ENSMUSG00000087289	48.5844	23.0599	1.07217	0.0556015	4933424M12Rik	chr4	+	107783720	107789921	2141	lincRNA	RIKEN_cDNA_4933424M12_gene
ENSMUSG00000048329	35.5677	70.307	-0.979914	0.0559752	Mfsd6l	chr11	+	68556186	68558245	2060	protein_coding	major_facilitator_superfamily_domain_containing_6-like
ENSMUSG00000061972	35.5677	70.307	-0.979914	0.0559752	Olfr99	chr17	-	37279501	37280418	918	protein_coding	olfactory_receptor_99
ENSMUSG00000084974	8.66635	21.9076	-1.3229	0.0560418	Gm15567	chr7	-	27249263	27257932	2130	antisense	predicted_gene_15567
ENSMUSG00000028364	7.79856	21.9076	-1.47265	0.0560418	Tnc	chr4	-	63959785	64047015	7772	protein_coding	tenascin_C
ENSMUSG00000046415	21.6832	8.07915	1.41354	0.0560418	B430212C06Rik	chr18	-	67321209	67344103	3720	processed_transcript	RIKEN_cDNA_B430212C06_gene
ENSMUSG00000079110	8.66635	21.9076	-1.3229	0.0560418	Capn3	chr2	+	120456019	120504913	5023	protein_coding	calpain_3
ENSMUSG00000033855	21.6832	8.07915	1.41354	0.0560418	Ston1	chr17	+	88597684	88662586	4521	protein_coding	stonin_1
ENSMUSG00000074652	7.79856	1.16522	2.63624	0.0566303	Myh7b	chr2	+	155611212	155634307	6634	protein_coding	myosin_heavy_chain_7B_cardiac_muscle_beta
ENSMUSG00000001020	0.856024	8.07915	-3.04619	0.0566303	S100a4	chr3	+	90603771	90606045	584	protein_coding	S100_calcium_binding_protein_A4
ENSMUSG00000001555	7.79856	1.16522	2.63624	0.0566303	Fkbp10	chr11	+	100415697	100424824	2935	protein_coding	FK506_binding_protein_10
ENSMUSG00000020676	0.856024	8.07915	-3.04619	0.0566303	Ccl11	chr11	+	82057823	82062955	1082	protein_coding	chemokine_(C-C_motif)_ligand_11
ENSMUSG00000084782	0.856024	8.07915	-3.04619	0.0566303	Gm11213	chr4	-	63596902	63605261	481	lincRNA	predicted_gene_11213
ENSMUSG00000043505	0.856024	8.07915	-3.04619	0.0566303	Gimap5	chr6	+	48746197	48754210	4149	protein_coding	GTPase_IMAP_family_member_5
ENSMUSG00000093598	7.79856	1.16522	2.63624	0.0566303	A730085K08Rik	chr9	-	122380575	122398801	2013	processed_transcript	RIKEN_cDNA_A730085K08_gene
ENSMUSG00000102674	7.79856	1.16522	2.63624	0.0566303	8030442B05Rik	chr2	-	11338366	11398501	1035	lincRNA	RIKEN_cDNA_8030442B05_gene
ENSMUSG00000097451	7.79856	1.16522	2.63624	0.0566303	Rian	chr12	+	109603940	109661716	17475	processed_transcript	RNA_imprinted_and_accumulated_in_nucleus
ENSMUSG00000040899	0.856024	8.07915	-3.04619	0.0566303	Ccr6	chr17	+	8236043	8257127	2028	protein_coding	chemokine_(C-C_motif)_receptor_6
ENSMUSG00000109291	7.79856	1.16522	2.63624	0.0566303	RP23-366O14.5	chr8	-	10898169	10900558	1277	lincRNA	NA
ENSMUSG00000045345	7.79856	1.16522	2.63624	0.0566303	9530056K15Rik	chr5	-	143397248	143399563	2316	TEC	RIKEN_cDNA_9530056K15_gene
ENSMUSG00000073407	0.856024	8.07915	-3.04619	0.0566303	Gm6034	chr17	+	36042961	36058645	1633	protein_coding	predicted_gene_6034
ENSMUSG00000083083	7.79856	1.16522	2.63624	0.0566303	Gm15382	chr15	+	91822687	91823223	537	processed_pseudogene	predicted_gene_15382
ENSMUSG00000042078	7.79856	1.16522	2.63624	0.0566303	Svop	chr5	-	114026910	114091570	4556	protein_coding	SV2_related_protein
ENSMUSG00000031736	7.79856	1.16522	2.63624	0.0566303	Crnde	chr8	-	92326038	92356120	2012	lincRNA	colorectal_neoplasia_differentially_expressed_(non-protein_coding)
ENSMUSG00000028558	7.79856	1.16522	2.63624	0.0566303	Calr4	chr4	+	109234485	109254571	2522	protein_coding	calreticulin_4
ENSMUSG00000030852	140.569	76.0689	0.88518	0.056708	Tacc2	chr7	+	130577438	130764785	15351	protein_coding	transforming_acidic_coiled-coil_containing_protein_2
ENSMUSG00000068957	290.695	162.496	0.838782	0.0571212	4930589L23Rik	chr3	+	79568192	79572580	1364	lincRNA	RIKEN_cDNA_4930589L23_gene
ENSMUSG00000103839	46.8489	21.9076	1.09343	0.0574029	Gm37607	chr1	-	58383512	58386134	2623	TEC	predicted_gene_37607
ENSMUSG00000051029	60.7334	29.9742	1.01663	0.0575442	Serpinb1b	chr13	+	33084125	33094380	1696	protein_coding	serine_(or_cysteine)_peptidase_inhibitor_clade_B_member_1b
ENSMUSG00000083649	13.0053	31.1265	-1.24927	0.0575636	Rasl2-9	chr7	-	5124938	5125950	1013	protein_coding	RAS-like_family_2_locus_9
ENSMUSG00000105906	13.0053	31.1265	-1.24927	0.0575636	Iglc1	chr16	-	19061618	19062071	454	IG_C_gene	immunoglobulin_lambda_constant_1
ENSMUSG00000033170	30.361	12.6886	1.2525	0.0575636	Card10	chr15	-	78775138	78803042	4952	protein_coding	caspase_recruitment_domain_family_member_10
ENSMUSG00000097000	30.361	12.6886	1.2525	0.0575636	Gm17435	chr8	+	72492934	72505499	2994	lincRNA	predicted_gene_17435
ENSMUSG00000025780	53.7911	25.3647	1.08185	0.0575772	Itih5	chr2	+	10153571	10256529	7900	protein_coding	inter-alpha_(globulin)_inhibitor_H5
ENSMUSG00000050410	503.301	286.952	0.81044	0.0577807	Tcf19	chr17	-	35512734	35516824	1782	protein_coding	transcription_factor_19
ENSMUSG00000028517	243.835	135.992	0.842003	0.0578928	Plpp3	chr4	+	105157347	105232764	3159	protein_coding	phospholipid_phosphatase_3
ENSMUSG00000093507	19.9476	6.92679	1.51272	0.05801	Gm20627	chr3	-	96254619	96256277	905	processed_transcript	predicted_gene_20627
ENSMUSG00000034171	6.93076	20.7552	-1.56222	0.05801	Faah	chr4	-	115967145	116017926	7834	protein_coding	fatty_acid_amide_hydrolase
ENSMUSG00000032060	6.93076	20.7552	-1.56222	0.05801	Cryab	chr9	+	50752758	50756633	1185	protein_coding	crystallin_alpha_B
ENSMUSG00000087187	79.8245	40.3455	0.982894	0.0582891	Gm13431	chr2	+	36216777	36222934	823	lincRNA	predicted_gene_13431
ENSMUSG00000032113	277.678	155.582	0.835408	0.0585813	Chek1	chr9	-	36708482	36727065	4635	protein_coding	checkpoint_kinase_1
ENSMUSG00000030393	72.8823	36.8884	0.980731	0.0586148	Zik1	chr7	-	10487229	10495394	4199	protein_coding	zinc_finger_protein_interacting_with_K_protein_1
ENSMUSG00000075266	294.166	165.954	0.825548	0.0588657	Cenpw	chr10	-	30196011	30200540	1510	protein_coding	centromere_protein_W
ENSMUSG00000040624	524.995	299.628	0.808968	0.0589538	Plekhg1	chr10	+	3740364	3967303	8739	protein_coding	pleckstrin_homology_domain_containing_family_G_(with_RhoGef_domain)_member_1
ENSMUSG00000034731	338.423	590.025	-0.801645	0.0591282	Dgkh	chr14	-	78569609	78725089	3967	protein_coding	diacylglycerol_kinase_eta
ENSMUSG00000026669	817.437	470.178	0.797797	0.0592333	Mcm10	chr2	-	4989714	5012791	7692	protein_coding	minichromosome_maintenance_deficient_10_(S._cerevisiae)
ENSMUSG00000031778	21.6832	44.9549	-1.04651	0.0593617	Cx3cl1	chr8	+	94772009	94782423	3708	protein_coding	chemokine_(C-X3-C_motif)_ligand_1
ENSMUSG00000001604	21.6832	44.9549	-1.04651	0.0593617	Tcea3	chr4	+	136247729	136274898	1400	protein_coding	transcription_elongation_factor_A_(SII)_3
ENSMUSG00000028328	96.3124	50.7168	0.92412	0.0596287	Tmod1	chr4	+	46038935	46116032	3946	protein_coding	tropomodulin_1
ENSMUSG00000004612	78.089	39.1931	0.992925	0.0596685	Nkg7	chr7	+	43437073	43438249	914	protein_coding	natural_killer_cell_group_7_sequence
ENSMUSG00000034295	28.6255	11.5362	1.30408	0.0598915	Fhod3	chr18	+	24709445	25133500	5408	protein_coding	formin_homology_2_domain_containing_3
ENSMUSG00000097069	6.06295	18.4505	-1.5824	0.0599736	Gm16998	chr10	+	54075922	54081081	1230	lincRNA	predicted_gene_16998
ENSMUSG00000096948	6.06295	18.4505	-1.5824	0.0599736	Gm4221	chr18	+	54990310	55079414	3361	lincRNA	predicted_gene_4221
ENSMUSG00000089296	6.06295	18.4505	-1.5824	0.0599736	Gm23205	chr18	+	38297939	38298041	103	snRNA	predicted_gene_23205
ENSMUSG00000028541	17.3443	5.77444	1.57039	0.0599736	B4galt2	chr4	-	117869260	117883487	5031	protein_coding	UDP-Gal:betaGlcNAc_beta_14-_galactosyltransferase_polypeptide_2
ENSMUSG00000099923	18.212	5.77444	1.6403	0.0599736	1700105P06Rik	chr19	+	7382537	7384308	1772	antisense	RIKEN_cDNA_1700105P06_gene
ENSMUSG00000031214	1088.18	1872.61	-0.783034	0.0601106	Ophn1	chrX	-	98554277	98891025	13100	protein_coding	oligophrenin_1
ENSMUSG00000037375	36.4355	71.4594	-0.968685	0.0601123	Hhat	chr1	-	192496711	192771223	9150	protein_coding	hedgehog_acyltransferase
ENSMUSG00000039748	252.513	141.754	0.832609	0.0602211	Exo1	chr1	+	175880581	175913489	8422	protein_coding	exonuclease_1
ENSMUSG00000022881	418.259	238.553	0.809881	0.0603482	Rfc4	chr16	-	23113943	23127737	1534	protein_coding	replication_factor_C_(activator_1)_4
ENSMUSG00000030789	1092.52	632.662	0.788081	0.0604471	Itgax	chr7	+	128129547	128150657	4803	protein_coding	integrin_alpha_X
ENSMUSG00000030474	3288	5633.93	-0.7769	0.0604834	Siglece	chr7	-	43651070	43660161	1849	protein_coding	sialic_acid_binding_Ig-like_lectin_E
ENSMUSG00000021423	5914.77	10124.7	-0.775469	0.0605913	Ly86	chr13	+	37345345	37419036	997	protein_coding	lymphocyte_antigen_86
ENSMUSG00000078773	185.694	102.573	0.855755	0.0606063	Rad54b	chr4	+	11558922	11615805	5782	protein_coding	RAD54_homolog_B_(S._cerevisiae)
ENSMUSG00000030865	98.9157	179.782	-0.860901	0.0609719	Chp2	chr7	+	122219496	122222824	1603	protein_coding	calcineurin-like_EF_hand_protein_2
ENSMUSG00000013418	56.3945	27.6694	1.02493	0.0609898	B4galnt2	chr11	-	95865943	95914891	1722	protein_coding	beta-14-N-acetyl-galactosaminyl_transferase_2
ENSMUSG00000056498	1118.56	648.795	0.78573	0.061023	Tmem154	chr3	+	84666192	84704575	4738	protein_coding	transmembrane_protein_154
ENSMUSG00000102813	230.818	403.341	-0.804798	0.0610287	Gm37795	chr4	+	150068539	150070997	2459	TEC	predicted_gene_37795
ENSMUSG00000051314	142.305	77.2213	0.881206	0.0610593	Ffar2	chr7	-	30818348	30823775	2790	protein_coding	free_fatty_acid_receptor_2
ENSMUSG00000062007	130.156	70.307	0.887715	0.0610651	Hsh2d	chr8	+	72189668	72200995	1262	protein_coding	hematopoietic_SH2_domain_containing
ENSMUSG00000025001	911.157	527.797	0.787628	0.0611524	Hells	chr19	+	38930915	38971051	7205	protein_coding	helicase_lymphoid_specific
ENSMUSG00000039556	16.4765	36.8884	-1.15532	0.06121	Ppp1r3f	chrX	-	7557296	7574283	5153	protein_coding	protein_phosphatase_1_regulatory_(inhibitor)_subunit_3F
ENSMUSG00000020641	14753.1	8633.54	0.772988	0.0612859	Rsad2	chr12	-	26442753	26456452	4328	protein_coding	radical_S-adenosyl_methionine_domain_containing_2
ENSMUSG00000097026	164.867	290.409	-0.816157	0.0613004	Gm26786	chr8	-	106237903	106425728	6243	lincRNA	predicted_gene_26786
ENSMUSG00000038893	388.754	221.267	0.812845	0.0614173	Fam117a	chr11	+	95337018	95381872	3029	protein_coding	family_with_sequence_similarity_117_member_A
ENSMUSG00000061451	42.51	19.6028	1.11315	0.0614982	Tmem151a	chr19	-	5070859	5085531	4807	protein_coding	transmembrane_protein_151A
ENSMUSG00000021990	765.37	442.522	0.790302	0.0616438	Spata13	chr14	+	60634001	60764556	9102	protein_coding	spermatogenesis_associated_13
ENSMUSG00000025792	2398.53	4101.29	-0.773883	0.0617833	Slc25a10	chr11	+	120491840	120499187	3455	protein_coding	solute_carrier_family_25_(mitochondrial_carrier_dicarboxylate_transporter)_member_10
ENSMUSG00000021636	5.19514	16.1457	-1.60873	0.0618007	Marveld2	chr13	-	100595957	100616971	3382	protein_coding	MARVEL_(membrane-associating)_domain_containing_2
ENSMUSG00000106717	15.6087	4.6221	1.73389	0.0618007	Gm42798	chr5	-	31210344	31214315	3972	TEC	predicted_gene_42798
ENSMUSG00000024730	15.6087	4.6221	1.73389	0.0618007	Ms4a8a	chr19	-	11067471	11081102	1795	protein_coding	membrane-spanning_4-domains_subfamily_A_member_8A
ENSMUSG00000079056	15.6087	4.6221	1.73389	0.0618007	Kcnip3	chr2	-	127456498	127522094	3546	protein_coding	Kv_channel_interacting_protein_3_calsenilin
ENSMUSG00000093606	15.6087	4.6221	1.73389	0.0618007	B130034C11Rik	chr16	+	87495999	87504033	2482	processed_transcript	RIKEN_cDNA_B130034C11_gene
ENSMUSG00000108741	15.6087	4.6221	1.73389	0.0618007	RP23-8I8.3	chr7	-	73458597	73460633	2037	TEC	NA
ENSMUSG00000089901	15.6087	4.6221	1.73389	0.0618007	Gm8113	chr14	+	43925390	43933411	2721	protein_coding	predicted_gene_8113
ENSMUSG00000043639	5.19514	16.1457	-1.60873	0.0618007	Rbm20	chr19	+	53677306	53867080	6790	protein_coding	RNA_binding_motif_protein_20
ENSMUSG00000028037	1588.02	2716.14	-0.774261	0.0622329	Ifi44	chr3	-	151730922	151749960	6129	protein_coding	interferon-induced_protein_44
ENSMUSG00000031144	31.2288	62.2405	-0.991325	0.0623123	Syp	chrX	+	7638471	7653256	5211	protein_coding	synaptophysin
ENSMUSG00000070527	2.59166	10.3839	-1.94427	0.0623388	Mkrn3	chr7	-	62417593	62420139	2547	protein_coding	makorin_ring_finger_protein_3
ENSMUSG00000102635	2.59166	10.3839	-1.94427	0.0623388	Gm36638	chr13	-	101752806	101753205	400	TEC	predicted_gene_36638
ENSMUSG00000038677	2.59166	10.3839	-1.94427	0.0623388	Scube3	chr17	+	28142316	28174852	8660	protein_coding	signal_peptide_CUB_domain_EGF-like_3
ENSMUSG00000106108	2.59166	10.3839	-1.94427	0.0623388	Gm43221	chr3	+	109000024	109002094	2071	antisense	predicted_gene_43221
ENSMUSG00000092021	1.7238	10.3839	-2.49687	0.0623388	Gbp11	chr5	-	105323042	105346472	2692	polymorphic_pseudogene	guanylate_binding_protein_11
ENSMUSG00000084798	1.7238	10.3839	-2.49687	0.0623388	4930533B01Rik	chr2	-	113691053	113708550	1029	antisense	RIKEN_cDNA_4930533B01_gene
ENSMUSG00000040495	2.59166	10.3839	-1.94427	0.0623388	Chrm4	chr2	+	91927249	91928688	1440	protein_coding	cholinergic_receptor_muscarinic_4
ENSMUSG00000098447	2.59166	10.3839	-1.94427	0.0623388	Gm27184	chr1	-	119520090	119526359	607	antisense	predicted_gene_27184
ENSMUSG00000098022	2.59166	10.3839	-1.94427	0.0623388	Zfp82	chr7	-	30054489	30072900	6041	protein_coding	zinc_finger_protein_82
ENSMUSG00000100833	2.59166	10.3839	-1.94427	0.0623388	Gm28988	chr13	+	106851900	106853846	1897	antisense	predicted_gene_28988
ENSMUSG00000025243	1.7238	10.3839	-2.49687	0.0623388	Slc6a20b	chr9	-	123593820	123632565	5518	protein_coding	solute_carrier_family_6_(neurotransmitter_transporter)_member_20B
ENSMUSG00000025383	1.7238	10.3839	-2.49687	0.0623388	Il23a	chr10	-	128296140	128298084	1359	protein_coding	interleukin_23_alpha_subunit_p19
ENSMUSG00000107814	2.59166	10.3839	-1.94427	0.0623388	Gm35876	chr6	+	147028001	147028459	459	processed_pseudogene	predicted_gene_35876
ENSMUSG00000078620	2.59166	10.3839	-1.94427	0.0623388	Gm10964	chr3	+	103739366	103746376	120	protein_coding	predicted_gene_10964
ENSMUSG00000090665	26.8899	10.3839	1.36458	0.0624507	Gad1-ps	chr10	+	99443730	99447007	3278	protein_coding	glutamate_decarboxylase_1_pseudogene
ENSMUSG00000108425	11.2697	27.6694	-1.28442	0.0624507	RP24-173K12.5	chr7	+	79740678	79742016	815	antisense	NA
ENSMUSG00000038236	26.8899	10.3839	1.36458	0.0624507	Hoxa7	chr6	-	52214491	52221854	2876	protein_coding	homeobox_A7
ENSMUSG00000097193	11.2697	27.6694	-1.28442	0.0624507	Gm26664	chr8	+	84665128	84669406	705	lincRNA	predicted_gene_26664
ENSMUSG00000039578	26.8899	10.3839	1.36458	0.0624507	Ccser1	chr6	+	61180324	62382865	9589	protein_coding	coiled-coil_serine_rich_1
ENSMUSG00000023345	341.894	194.763	0.811578	0.0626235	Poc1a	chr9	+	106281061	106350521	2995	protein_coding	POC1_centriolar_protein_homolog_A_(Chlamydomonas)
ENSMUSG00000051811	97.1801	51.8692	0.904699	0.0627841	Cox6b2	chr7	-	4751792	4753094	1108	protein_coding	cytochrome_c_oxidase_subunit_VIb_polypeptide_2
ENSMUSG00000024654	271.604	153.277	0.825029	0.0628498	Asrgl1	chr19	-	9109868	9135636	4297	protein_coding	asparaginase_like_1
ENSMUSG00000031565	155.321	85.2878	0.864219	0.0630919	Fgfr1	chr8	+	25513654	25575714	8120	protein_coding	fibroblast_growth_factor_receptor_1
ENSMUSG00000034773	264.662	149.82	0.820581	0.0631779	BC030867	chr11	+	102248882	102265187	3032	protein_coding	cDNA_sequence_BC030867
ENSMUSG00000034926	218.669	122.164	0.839515	0.063226	Dhcr24	chr4	+	106561038	106589113	4028	protein_coding	24-dehydrocholesterol_reductase
ENSMUSG00000097159	4.32733	13.841	-1.64452	0.0632343	Gm26517	chr12	+	51888015	51889459	1172	lincRNA	predicted_gene_26517
ENSMUSG00000042401	13.8731	3.46978	1.9679	0.0632343	Crtac1	chr19	-	42283037	42431783	2616	protein_coding	cartilage_acidic_protein_1
ENSMUSG00000028950	13.8731	3.46978	1.9679	0.0632343	Tas1r1	chr4	-	152027914	152038568	2863	protein_coding	taste_receptor_type_1_member_1
ENSMUSG00000081778	13.8731	3.46978	1.9679	0.0632343	Gm6325	chrX	-	106360456	106384071	3114	unprocessed_pseudogene	predicted_gene_6325
ENSMUSG00000036411	13.8731	3.46978	1.9679	0.0632343	9530077C05Rik	chr9	+	22411577	22444677	2155	protein_coding	RIKEN_cDNA_9530077C05_gene
ENSMUSG00000044719	13.8731	3.46978	1.9679	0.0632343	E230025N22Rik	chr18	-	36684923	36695925	2016	protein_coding	Riken_cDNA_E230025N22_gene
ENSMUSG00000042367	13.8731	3.46978	1.9679	0.0632343	Gjb3	chr4	-	127325235	127330844	1966	protein_coding	gap_junction_protein_beta_3
ENSMUSG00000086920	11.2697	2.31749	2.23152	0.0637647	Gm12207	chr11	+	52233724	52236619	494	antisense	predicted_gene_12207
ENSMUSG00000001558	12.1375	2.31749	2.33732	0.0637647	Klhl10	chr11	+	100441917	100457022	2161	protein_coding	kelch-like_10
ENSMUSG00000026167	3.4595	12.6886	-1.83211	0.0637647	Wnt10a	chr1	+	74791516	74804179	2468	protein_coding	wingless-type_MMTV_integration_site_family_member_10A
ENSMUSG00000028971	11.2697	2.31749	2.23152	0.0637647	Cort	chr4	-	149125034	149126763	677	protein_coding	cortistatin
ENSMUSG00000074146	12.1375	2.31749	2.33732	0.0637647	4930579C12Rik	chr9	-	89113111	89177887	3676	lincRNA	RIKEN_cDNA_4930579C12_gene
ENSMUSG00000103907	12.1375	2.31749	2.33732	0.0637647	Gm37498	chr3	-	50400282	50404283	4002	TEC	predicted_gene_37498
ENSMUSG00000028115	12.1375	2.31749	2.33732	0.0637647	Bnipl	chr3	-	95241271	95251193	2297	protein_coding	BCL2/adenovirus_E1B_19kD_interacting_protein_like
ENSMUSG00000103013	3.4595	12.6886	-1.83211	0.0637647	Gm37503	chr1	-	74287542	74287860	319	TEC	predicted_gene_37503
ENSMUSG00000072789	3.4595	12.6886	-1.83211	0.0637647	Gm10420	chr6	+	122696001	122696882	882	processed_pseudogene	predicted_gene_10420
ENSMUSG00000069305	11.2697	2.31749	2.23152	0.0637647	Hist1h4n	chr13	-	21831767	21832196	430	protein_coding	histone_cluster_1_H4n
ENSMUSG00000054181	3.4595	12.6886	-1.83211	0.0637647	A930012O16Rik	chr2	-	57236227	57238508	1541	processed_transcript	RIKEN_cDNA_A930012O16_gene
ENSMUSG00000028073	3.4595	12.6886	-1.83211	0.0637647	Pear1	chr3	-	87747890	87824306	6781	protein_coding	platelet_endothelial_aggregation_receptor_1
ENSMUSG00000031760	12.1375	2.31749	2.33732	0.0637647	Mt3	chr8	+	94152607	94154148	538	protein_coding	metallothionein_3
ENSMUSG00000107529	12.1375	2.31749	2.33732	0.0637647	Gm44291	chr2	-	38104432	38107296	2865	TEC	predicted_gene_44291
ENSMUSG00000103569	11.2697	2.31749	2.23152	0.0637647	Gm38067	chr1	+	131914529	131916439	1911	TEC	predicted_gene_38067
ENSMUSG00000022865	11.2697	2.31749	2.23152	0.0637647	Cxadr	chr16	+	78301496	78359785	6309	protein_coding	coxsackie_virus_and_adenovirus_receptor
ENSMUSG00000045659	40.7744	18.4505	1.14011	0.0638363	Plekha7	chr7	-	116123485	116308376	12933	protein_coding	pleckstrin_homology_domain_containing_family_A_member_7
ENSMUSG00000029438	301.108	171.715	0.809977	0.063888	Bcl7a	chr5	+	123343834	123374992	9490	protein_coding	B_cell_CLL/lymphoma_7A
ENSMUSG00000028238	2058.36	1206.54	0.770581	0.0641637	Atp6v0d2	chr4	-	19876841	19922605	2716	protein_coding	ATPase_H+_transporting_lysosomal_V0_subunit_D2
ENSMUSG00000029082	3813.88	2241.37	0.76686	0.0643193	Bst1	chr5	+	43818885	43843986	3317	protein_coding	bone_marrow_stromal_cell_antigen_1
ENSMUSG00000105272	281.149	486.312	-0.790181	0.0651135	Gm43071	chr3	+	106567605	106569636	2032	TEC	predicted_gene_43071
ENSMUSG00000001946	24.2865	9.23151	1.38625	0.0652687	Esam	chr9	+	37528078	37538319	2867	protein_coding	endothelial_cell-specific_adhesion_molecule
ENSMUSG00000103653	24.2865	9.23151	1.38625	0.0652687	Gm3934	chr1	-	192073820	192074450	631	processed_pseudogene	predicted_gene_3934
ENSMUSG00000082193	25.1543	9.23151	1.43662	0.0652687	Rpl5-ps1	chr1	+	14865072	14865965	894	processed_pseudogene	ribosomal_protein_L5_pseudogene_1
ENSMUSG00000027331	793.139	462.112	0.779231	0.065381	Knstrn	chr2	+	118814003	118853957	5158	protein_coding	kinetochore-localized_astrin/SPAG5_binding
ENSMUSG00000021838	110.197	59.9357	0.877688	0.065585	Samd4	chr14	+	46882854	47105817	8529	protein_coding	sterile_alpha_motif_domain_containing_4
ENSMUSG00000073716	60.7334	111.792	-0.87849	0.065585	Gm13241	chr4	+	146475332	146476111	780	processed_pseudogene	predicted_gene_13241
ENSMUSG00000043300	1190.58	2024.72	-0.765972	0.0656494	B3galnt1	chr3	-	69574158	69598960	2028	protein_coding	UDP-GalNAc:betaGlcNAc_beta_13-galactosaminyltransferase_polypeptide_1
ENSMUSG00000025934	872.975	509.359	0.777166	0.0657246	Gsta3	chr1	+	21240589	21265661	4344	protein_coding	glutathione_S-transferase_alpha_3
ENSMUSG00000036768	921.57	538.168	0.775951	0.0657687	Kif15	chr9	+	122951081	123018725	4815	protein_coding	kinesin_family_member_15
ENSMUSG00000105408	22.551	46.1073	-1.02666	0.0657831	Gm7285	chr5	+	137601593	137602172	580	processed_pseudogene	predicted_gene_7285
ENSMUSG00000085684	22.551	46.1073	-1.02666	0.0657831	4930469K13Rik	chr11	-	33973961	34098554	698	processed_transcript	RIKEN_cDNA_4930469K13_gene
ENSMUSG00000030365	1371.95	804.365	0.770247	0.0658202	Clec2i	chr6	+	128887588	128898167	3110	protein_coding	C-type_lectin_domain_family_2_member_i
ENSMUSG00000066235	81.5601	42.6502	0.933941	0.0658303	Pomgnt2	chr9	-	121981606	121996026	2369	protein_coding	protein_O-linked_mannose_beta_14-N-acetylglucosaminyltransferase_2
ENSMUSG00000035105	733.262	427.541	0.778158	0.0658714	Egln3	chr12	-	54178981	54203860	2662	protein_coding	egl-9_family_hypoxia-inducible_factor_3
ENSMUSG00000027858	98.9157	53.0215	0.898568	0.0659935	Tspan2	chr3	+	102734529	102801513	4755	protein_coding	tetraspanin_2
ENSMUSG00000022041	58.13	28.8218	1.00992	0.0662197	Chrna2	chr14	+	66135039	66152948	3787	protein_coding	cholinergic_receptor_nicotinic_alpha_polypeptide_2_(neuronal)
ENSMUSG00000003849	433.879	250.076	0.794731	0.0664252	Nqo1	chr8	-	107388225	107403206	1553	protein_coding	NAD(P)H_dehydrogenase_quinone_1
ENSMUSG00000030653	847.809	495.53	0.774672	0.0664982	Pde2a	chr7	+	101421691	101512829	4220	protein_coding	phosphodiesterase_2A_cGMP-stimulated
ENSMUSG00000105632	13.8731	32.2789	-1.20928	0.0665285	Gm43272	chr5	+	101810492	101812075	1584	TEC	predicted_gene_43272
ENSMUSG00000005681	14.7409	32.2789	-1.12256	0.0665285	Apoa2	chr1	+	171225054	171226379	537	protein_coding	apolipoprotein_A-II
ENSMUSG00000033542	62.4689	31.1265	1.00297	0.0672037	Arhgef5	chr6	+	43265582	43289320	9977	protein_coding	Rho_guanine_nucleotide_exchange_factor_(GEF)_5
ENSMUSG00000108604	25.1543	51.8692	-1.03943	0.0672614	RP23-144N15.10	chr7	-	128215616	128220788	1329	antisense	NA
ENSMUSG00000106492	25.1543	51.8692	-1.03943	0.0672614	Gm29707	chr5	+	102070218	102071782	1017	lincRNA	predicted_gene_29707
ENSMUSG00000029090	85.0312	44.9549	0.918238	0.0680217	Adgra3	chr5	-	49959956	50059006	8113	protein_coding	adhesion_G_protein-coupled_receptor_A3
ENSMUSG00000049422	391.357	227.029	0.785402	0.0682488	Chchd10	chr10	+	75935573	75937725	939	protein_coding	coiled-coil-helix-coiled-coil-helix_domain_containing_10
ENSMUSG00000025395	625.658	365.313	0.776113	0.0683683	Prim1	chr10	+	128015168	128030037	3868	protein_coding	DNA_primase_p49_subunit
ENSMUSG00000106980	9.53415	23.0599	-1.26084	0.0683736	Gm43690	chr5	-	150570833	150571098	266	lincRNA	predicted_gene_43690
ENSMUSG00000038173	9.53415	23.0599	-1.26084	0.0683736	Enpp6	chr8	+	46986925	47094895	4413	protein_coding	ectonucleotide_pyrophosphatase/phosphodiesterase_6
ENSMUSG00000049791	55.5267	27.6694	1.00261	0.0684073	Fzd4	chr7	+	89404355	89413134	6720	protein_coding	frizzled_class_receptor_4
ENSMUSG00000092837	72.8823	38.0407	0.936483	0.0686773	Rpph1	chr14	-	50807449	50807767	319	ribozyme	ribonuclease_P_RNA_component_H1
ENSMUSG00000020099	94.5768	50.7168	0.897922	0.068896	Unc5b	chr10	-	60762610	60831581	5852	protein_coding	unc-5_homolog_B_(C._elegans)
ENSMUSG00000038970	397.432	230.486	0.785822	0.0691977	Lmtk2	chr5	+	144100436	144188204	8114	protein_coding	lemur_tyrosine_kinase_2
ENSMUSG00000098620	17.3443	36.8884	-1.08185	0.0692352	Gm27209	chr15	+	100595416	100597293	898	antisense	predicted_gene_27209
ENSMUSG00000049916	126.685	69.1547	0.872563	0.0693062	2610318N02Rik	chr16	-	17113399	17125140	1299	protein_coding	RIKEN_cDNA_2610318N02_gene
ENSMUSG00000027715	1373.68	811.279	0.759724	0.0694995	Ccna2	chr3	-	36564865	36572150	4083	protein_coding	cyclin_A2
ENSMUSG00000079559	13.0053	29.9742	-1.19504	0.0696284	Gm684	chr9	-	51270258	51278554	1263	protein_coding	predicted_gene_684
ENSMUSG00000047880	13.0053	29.9742	-1.19504	0.0696284	Cxcr5	chr9	-	44511788	44556391	2824	protein_coding	chemokine_(C-X-C_motif)_receptor_5
ENSMUSG00000051246	44.2455	82.9831	-0.904821	0.0697112	Msantd1	chr5	+	34908012	34923839	2889	protein_coding	Myb/SANT-like_DNA-binding_domain_containing_1
ENSMUSG00000037989	1060.42	626.9	0.758249	0.0705829	Wnk2	chr13	-	49036303	49148014	8481	protein_coding	WNK_lysine_deficient_protein_kinase_2
ENSMUSG00000089665	53.7911	26.517	1.01803	0.0707751	Fcor	chr8	-	3671188	3672362	392	protein_coding	Foxo1_corepressor
ENSMUSG00000096054	1384.1	820.498	0.754319	0.0710803	Syne1	chr10	-	5020203	5550692	11801	protein_coding	spectrin_repeat_containing_nuclear_envelope_1
ENSMUSG00000021071	41.6422	19.6028	1.08349	0.0710932	Trim9	chr12	-	70244539	70347614	7424	protein_coding	tripartite_motif-containing_9
ENSMUSG00000028476	75.4856	39.1931	0.944094	0.0711034	Reck	chr4	+	43875530	43944806	4779	protein_coding	reversion-inducing-cysteine-rich_protein_with_kazal_motifs
ENSMUSG00000021886	2206.75	3704.87	-0.747455	0.0712406	Gpr65	chr12	+	98268635	98276624	2049	protein_coding	G-protein_coupled_receptor_65
ENSMUSG00000030724	58.9978	108.335	-0.874951	0.0712609	Cd19	chr7	-	126408450	126414889	3075	protein_coding	CD19_antigen
ENSMUSG00000034438	372.266	632.662	-0.764831	0.0717682	Gbp8	chr5	-	105014150	105139540	3443	protein_coding	guanylate-binding_protein_8
ENSMUSG00000027463	20.8154	8.07915	1.35499	0.0717909	Slc52a3	chr2	+	151996511	152009258	2767	protein_coding	solute_carrier_protein_family_52_member_3
ENSMUSG00000030867	815.701	481.702	0.759806	0.0718034	Plk1	chr7	+	122159439	122169873	2199	protein_coding	polo-like_kinase_1
ENSMUSG00000081214	45.9811	86.4402	-0.908286	0.0718368	Rpl35a-ps2	chr1	-	181241988	181242320	333	processed_pseudogene	ribosomal_protein_L35A_pseudogene_2
ENSMUSG00000029177	2201.54	1310.25	0.748636	0.0718582	Cenpa	chr5	+	30666777	30674830	5860	protein_coding	centromere_protein_A
ENSMUSG00000001029	261.19	150.973	0.790498	0.0720169	Icam2	chr11	-	106377656	106388075	1904	protein_coding	intercellular_adhesion_molecule_2
ENSMUSG00000020407	190.033	107.183	0.825702	0.0720315	Upp1	chr11	+	9118103	9136170	1961	protein_coding	uridine_phosphorylase_1
ENSMUSG00000084013	63.3367	32.2789	0.970563	0.0722079	Gm14270	chr2	+	170285035	170285880	846	processed_pseudogene	predicted_gene_14270
ENSMUSG00000079227	9941.27	16619.4	-0.741361	0.0724828	Ccr5	chr9	+	124121543	124147699	3704	protein_coding	chemokine_(C-C_motif)_receptor_5
ENSMUSG00000067768	141.437	245.467	-0.794647	0.0725761	Xlr4b	chrX	+	73214333	73222453	2560	protein_coding	X-linked_lymphocyte-regulated_4B
ENSMUSG00000090210	36.4355	69.1547	-0.921463	0.0727001	Itga10	chr3	+	96645584	96664519	5186	protein_coding	integrin_alpha_10
ENSMUSG00000073739	36.4355	69.1547	-0.921463	0.0727001	Gm16287	chr4	-	139175405	139180655	2324	antisense	predicted_gene_16287
ENSMUSG00000026274	183.09	103.726	0.8193	0.0728781	Pask	chr1	-	93308770	93343482	9060	protein_coding	PAS_domain_containing_serine/threonine_kinase
ENSMUSG00000062310	115.404	63.3928	0.863455	0.0730227	Glrp1	chr1	-	88499871	88510066	1957	protein_coding	glutamine_repeat_protein_1
ENSMUSG00000028758	27.7577	11.5362	1.25988	0.0730844	Kif17	chr4	+	138250435	138301967	4582	protein_coding	kinesin_family_member_17
ENSMUSG00000087168	12.1375	28.8218	-1.23726	0.0730844	Gm15983	chr16	+	5254786	5289621	4814	processed_transcript	predicted_gene_15983
ENSMUSG00000085664	12.1375	28.8218	-1.23726	0.0730844	Atxn7l1os2	chr12	-	33358243	33394760	2019	processed_transcript	ataxin_7-like_1_opposite_strand_2
ENSMUSG00000022756	120.61	66.8499	0.850571	0.0731382	Slc7a4	chr16	-	17572018	17576998	3978	protein_coding	solute_carrier_family_7_(cationic_amino_acid_transporter_y+_system)_member_4
ENSMUSG00000061815	51.1878	25.3647	1.01047	0.0733451	Rufy4	chr1	+	74125541	74148223	2329	protein_coding	RUN_and_FYVE_domain_containing_4
ENSMUSG00000031530	1519.47	905.773	0.746298	0.0738311	Dusp4	chr8	+	34807297	34819894	2740	protein_coding	dual_specificity_phosphatase_4
ENSMUSG00000041757	39.9066	18.4505	1.10918	0.074152	Plekha6	chr1	+	133181321	133303435	10827	protein_coding	pleckstrin_homology_domain_containing_family_A_member_6
ENSMUSG00000029442	103.255	56.4786	0.869477	0.0742885	Wdr66	chr5	+	123252102	123327484	8961	protein_coding	WD_repeat_domain_66
ENSMUSG00000069662	20586.3	34254.1	-0.734587	0.0749421	Marcks	chr10	-	37133375	37138920	4048	protein_coding	myristoylated_alanine_rich_protein_kinase_C_substrate
ENSMUSG00000044468	787.932	467.874	0.751858	0.0749763	Fam46c	chr3	-	100451628	100489324	6097	protein_coding	family_with_sequence_similarity_46_member_C
ENSMUSG00000033717	5.19514	1.39e-17	5.42871	0.0751017	Adra2a	chr19	+	54045182	54048982	3801	protein_coding	adrenergic_receptor_alpha_2a
ENSMUSG00000039457	5.19514	1.39e-17	5.42871	0.0751017	Ppl	chr16	-	5086291	5132481	6277	protein_coding	periplakin
ENSMUSG00000077274	5.19514	1.39e-17	5.42871	0.0751017	Gm22786	chr1	+	86087301	86087422	122	snoRNA	predicted_gene_22786
ENSMUSG00000091021	5.19514	1.39e-17	5.42871	0.0751017	Gm17300	chr4	+	132351772	132353382	1527	lincRNA	predicted_gene_17300
ENSMUSG00000087496	5.19514	1.39e-17	5.42871	0.0751017	Gm13523	chr2	-	32873755	32876001	488	antisense	predicted_gene_13523
ENSMUSG00000082381	5.19514	1.39e-17	5.42871	0.0751017	Gm12928	chr4	-	126476727	126477299	573	processed_pseudogene	predicted_gene_12928
ENSMUSG00000047586	5.19514	1.39e-17	5.42871	0.0751017	Nccrp1	chr7	-	28543596	28547254	1531	protein_coding	non-specific_cytotoxic_cell_receptor_protein_1_homolog_(zebrafish)
ENSMUSG00000060487	5.19514	1.39e-17	5.42871	0.0751017	Samd5	chr10	-	9627259	9675208	2495	protein_coding	sterile_alpha_motif_domain_containing_5
ENSMUSG00000027684	5.19514	1.39e-17	5.42871	0.0751017	Mecom	chr3	-	29951296	30548008	12427	protein_coding	MDS1_and_EVI1_complex_locus
ENSMUSG00000070271	5.19514	1.39e-17	5.42871	0.0751017	Gm13268	chr2	-	14626889	14627321	433	processed_pseudogene	predicted_gene_13268
ENSMUSG00000022501	5.19514	1.39e-17	5.42871	0.0751017	Prm1	chr16	-	10796326	10796886	469	protein_coding	protamine_1
ENSMUSG00000010066	5.19514	1.39e-17	5.42871	0.0751017	Cacna2d2	chr9	+	107399612	107529343	7947	protein_coding	calcium_channel_voltage-dependent_alpha_2/delta_subunit_2
ENSMUSG00000097465	5.19514	1.39e-17	5.42871	0.0751017	Gm16619	chr16	+	49800533	49804874	1210	lincRNA	predicted_gene_16619
ENSMUSG00000090785	5.19514	1.39e-17	5.42871	0.0751017	Gm17116	chr14	-	64111200	64114641	1013	antisense	predicted_gene_17116
ENSMUSG00000082662	5.19514	1.39e-17	5.42871	0.0751017	Gm15516	chr14	-	45713132	45713324	193	processed_pseudogene	predicted_gene_15516
ENSMUSG00000067614	5.19514	1.39e-17	5.42871	0.0751017	Krt86	chr15	+	101473478	101479983	1960	protein_coding	keratin_86
ENSMUSG00000089026	5.19514	1.39e-17	5.42871	0.0751017	Gm25014	chr8	-	13283115	13283217	103	snRNA	predicted_gene_25014
ENSMUSG00000060093	5.19514	1.39e-17	5.42871	0.0751017	Hist1h4a	chr13	-	23760692	23761230	539	protein_coding	histone_cluster_1_H4a
ENSMUSG00000083906	5.19514	1.39e-17	5.42871	0.0751017	Gm15186	chrX	+	159588465	159589027	563	processed_pseudogene	predicted_gene_15186
ENSMUSG00000046480	5.19514	1.39e-17	5.42871	0.0751017	Scn4b	chr9	+	45138437	45154152	4940	protein_coding	sodium_channel_type_IV_beta
ENSMUSG00000034227	5.19514	1.39e-17	5.42871	0.0751017	Foxj1	chr11	-	116330704	116335399	2623	protein_coding	forkhead_box_J1
ENSMUSG00000051504	5.19514	1.39e-17	5.42871	0.0751017	Siglech	chr7	+	55768178	55778925	3383	protein_coding	sialic_acid_binding_Ig-like_lectin_H
ENSMUSG00000109228	5.19514	1.39e-17	5.42871	0.0751017	Fam81b	chr13	-	76201708	76305072	3539	protein_coding	family_with_sequence_similarity_81_member_B
ENSMUSG00000089092	5.19514	1.39e-17	5.42871	0.0751017	Gm25654	chr13	-	64296437	64296524	88	snRNA	predicted_gene_25654
ENSMUSG00000020686	5.19514	1.39e-17	5.42871	0.0751017	Gas2l2	chr11	-	83421902	83429455	2610	protein_coding	growth_arrest-specific_2_like_2
ENSMUSG00000022025	5.19514	1.39e-17	5.42871	0.0751017	Lect1	chr14	-	79637690	79662170	1843	protein_coding	leukocyte_cell_derived_chemotaxin_1
ENSMUSG00000097714	5.19514	1.39e-17	5.42871	0.0751017	Gm20109	chr17	-	28522381	28523148	671	lincRNA	predicted_gene_20109
ENSMUSG00000031289	5.19514	1.39e-17	5.42871	0.0751017	Il13ra2	chrX	-	147383476	147429192	2281	protein_coding	interleukin_13_receptor_alpha_2
ENSMUSG00000086680	5.19514	1.39e-17	5.42871	0.0751017	Gm11592	chr11	+	97280128	97282897	637	antisense	predicted_gene_11592
ENSMUSG00000030247	5.19514	1.39e-17	5.42871	0.0751017	Kcnj8	chr6	-	142564837	142571614	2548	protein_coding	potassium_inwardly-rectifying_channel_subfamily_J_member_8
ENSMUSG00000030086	667.311	395.275	0.755391	0.0751616	Chchd6	chr6	-	89383146	89595652	2529	protein_coding	coiled-coil-helix-coiled-coil-helix_domain_containing_6
ENSMUSG00000024486	72.0145	38.0407	0.919235	0.0752128	Hbegf	chr18	-	36504929	36515805	2373	protein_coding	heparin-binding_EGF-like_growth_factor
ENSMUSG00000028128	19.0798	6.92679	1.449	0.0755371	F3	chr3	+	121723537	121735048	2527	protein_coding	coagulation_factor_III
ENSMUSG00000083811	19.0798	6.92679	1.449	0.0755371	Gm13071	chr4	+	149500633	149501008	376	processed_pseudogene	predicted_gene_13071
ENSMUSG00000006675	19.0798	6.92679	1.449	0.0755371	P4htm	chr9	-	108578862	108597667	3890	protein_coding	prolyl_4-hydroxylase_transmembrane_(endoplasmic_reticulum)
ENSMUSG00000063133	19.0798	6.92679	1.449	0.0755371	Klk1b1	chr7	+	43966751	43971318	867	protein_coding	kallikrein_1-related_peptidase_b1
ENSMUSG00000034634	15.6087	33.4313	-1.0912	0.0758549	Ly6d	chr15	-	74762056	74763620	744	protein_coding	lymphocyte_antigen_6_complex_locus_D
ENSMUSG00000106981	15.6087	33.4313	-1.0912	0.0758549	Smim20	chr5	+	53281810	53283509	1700	lincRNA	small_integral_membrane_protein_20
ENSMUSG00000074862	32.9644	14.9933	1.13182	0.0758549	BC025920	chr10	+	81606270	81620703	3306	protein_coding	cDNA_sequence_BC025920
ENSMUSG00000091086	96.3124	53.0215	0.860142	0.0758695	Rpl6l	chr10	+	111125851	111126738	888	protein_coding	ribosomal_protein_L6-like
ENSMUSG00000031906	106.726	58.7834	0.859526	0.075948	Smpd3	chr8	-	106252548	106337988	5148	protein_coding	sphingomyelin_phosphodiesterase_3_neutral
ENSMUSG00000028339	49.4522	24.2123	1.02762	0.0761425	Col15a1	chr4	+	47208161	47313167	6349	protein_coding	collagen_type_XV_alpha_1
ENSMUSG00000023940	375.737	220.115	0.771259	0.0765321	Sgol1	chr17	-	53674786	53689333	3810	protein_coding	shugoshin-like_1_(S._pombe)
ENSMUSG00000087589	28.6255	55.3263	-0.946771	0.0766901	D430040D24Rik	chr1	+	36557701	36565613	2830	processed_transcript	RIKEN_cDNA_D430040D24_gene
ENSMUSG00000020787	174.413	99.1162	0.81481	0.0768291	P2rx1	chr11	+	72999103	73015200	2625	protein_coding	purinergic_receptor_P2X_ligand-gated_ion_channel_1
ENSMUSG00000028613	456.441	269.667	0.759083	0.0769173	Lrp8	chr4	+	107802261	107876840	10514	protein_coding	low_density_lipoprotein_receptor-related_protein_8_apolipoprotein_e_receptor
ENSMUSG00000036641	144.908	81.8307	0.823808	0.0771567	Ccdc148	chr2	-	58821697	59160683	9274	protein_coding	coiled-coil_domain_containing_148
ENSMUSG00000053338	391.357	230.486	0.763609	0.0773843	Tarm1	chr7	-	3486500	3502624	2066	protein_coding	T_cell-interacting_activating_receptor_on_myeloid_cells_1
ENSMUSG00000076431	37.3033	17.2981	1.10466	0.0775338	Sox4	chr13	-	28948919	28953713	4795	protein_coding	SRY_(sex_determining_region_Y)-box_4
ENSMUSG00000076615	18.212	38.0407	-1.0562	0.0775338	Ighg3	chr12	-	113359575	113361232	1082	IG_C_gene	Immunoglobulin_heavy_constant_gamma_3
ENSMUSG00000037568	37.3033	17.2981	1.10466	0.0775338	Vash2	chr1	-	190947646	190979296	4314	protein_coding	vasohibin_2
ENSMUSG00000067878	37.3033	17.2981	1.10466	0.0775338	Mtap7d3	chrX	-	56797858	56822326	2891	protein_coding	MAP7_domain_containing_3
ENSMUSG00000092354	45.9811	85.2878	-0.888948	0.0776693	Gm20548	chr5	+	101837416	101846410	1637	antisense	predicted_gene_20548
ENSMUSG00000044827	3863.34	6404.87	-0.729294	0.0777094	Tlr1	chr5	-	64924679	64933563	3346	protein_coding	toll-like_receptor_1
ENSMUSG00000021831	4475.13	2697.7	0.730181	0.0777763	Ero1l	chr14	-	45283092	45318572	4413	protein_coding	ERO1-like_(S._cerevisiae)
ENSMUSG00000076652	42.51	20.7552	1.0312	0.0785654	Ighv7-3	chr12	-	114153180	114153644	361	IG_V_gene	immunoglobulin_heavy_variable_7-3
ENSMUSG00000017754	17810.3	29448.7	-0.72549	0.0786041	Pltp	chr2	-	164839518	164857711	2562	protein_coding	phospholipid_transfer_protein
ENSMUSG00000002068	623.922	371.075	0.749536	0.0788677	Ccne1	chr7	-	38097984	38107534	2662	protein_coding	cyclin_E1
ENSMUSG00000028278	874.71	523.187	0.741394	0.078978	Rragd	chr4	+	32983037	33022180	5173	protein_coding	Ras-related_GTP_binding_D
ENSMUSG00000101599	60.7334	108.335	-0.833217	0.0791966	Gm20342	chr1	+	63117118	63126837	9720	lincRNA	predicted_gene_20342
ENSMUSG00000046207	958.017	1590.28	-0.731054	0.0794905	Pik3r6	chr11	+	68503019	68552698	3622	protein_coding	phosphoinositide-3-kinase_regulatory_subunit_6
ENSMUSG00000032715	581.401	346.875	0.74499	0.0795529	Trib3	chr2	-	152337422	152344032	2125	protein_coding	tribbles_homolog_3_(Drosophila)
ENSMUSG00000026815	27.7577	53.0215	-0.929711	0.0795737	Gfi1b	chr2	-	28609450	28621982	1830	protein_coding	growth_factor_independent_1B
ENSMUSG00000107997	16.4765	5.77444	1.49693	0.0796049	Gm44243	chr6	+	129540221	129540912	692	TEC	predicted_gene_44243
ENSMUSG00000102562	6.06295	17.2981	-1.48993	0.0796049	Gm37694	chr16	+	77685277	77687409	2133	TEC	predicted_gene_37694
ENSMUSG00000049928	16.4765	5.77444	1.49693	0.0796049	Glp2r	chr11	-	67661502	67771153	5815	protein_coding	glucagon-like_peptide_2_receptor
ENSMUSG00000050747	16.4765	5.77444	1.49693	0.0796049	Trim15	chr17	-	36860691	36867210	1961	protein_coding	tripartite_motif-containing_15
ENSMUSG00000082116	16.4765	5.77444	1.49693	0.0796049	Gm12188	chr11	-	49088234	49088543	310	processed_pseudogene	predicted_gene_12188
ENSMUSG00000103676	6.06295	17.2981	-1.48993	0.0796049	Gm38204	chr1	+	170973373	170977746	619	antisense	predicted_gene_38204
ENSMUSG00000046341	78.089	41.4978	0.910715	0.0798251	Gm11223	chr4	-	69925630	69926079	450	processed_pseudogene	predicted_gene_11223
ENSMUSG00000002204	1855.3	1118.96	0.729455	0.0798342	Napsa	chr7	+	44572380	44586862	2660	protein_coding	napsin_A_aspartic_peptidase
ENSMUSG00000050390	1680.88	1014.1	0.728979	0.0803431	C77080	chr4	-	129219578	129261404	5770	protein_coding	expressed_sequence_C77080
ENSMUSG00000078851	102.387	177.477	-0.792607	0.0809514	Hist3h2a	chr11	+	58954685	58956830	2146	protein_coding	histone_cluster_3_H2a
ENSMUSG00000073491	3002.51	4950.58	-0.721399	0.0811918	Pydc4	chr1	-	173566284	173599274	6839	protein_coding	pyrin_domain_containing_4
ENSMUSG00000038379	311.522	183.239	0.765356	0.0812347	Ttk	chr9	+	83834689	83872389	4919	protein_coding	Ttk_protein_kinase
ENSMUSG00000040554	23.4188	9.23151	1.33405	0.0813077	Aipl1	chr11	-	72027963	72037509	3157	protein_coding	aryl_hydrocarbon_receptor-interacting_protein-like_1
ENSMUSG00000105514	10.4019	24.2123	-1.20687	0.0813077	Gm42913	chr5	+	114115829	114117681	1853	TEC	predicted_gene_42913
ENSMUSG00000018983	1357.2	819.346	0.728033	0.0815905	E2f2	chr4	+	136172394	136196057	4882	protein_coding	E2F_transcription_factor_2
ENSMUSG00000011256	571.855	948.411	-0.72969	0.0818729	Adam19	chr11	+	46055992	46147343	7115	protein_coding	a_disintegrin_and_metallopeptidase_domain_19_(meltrin_beta)
ENSMUSG00000019303	179.619	103.726	0.791707	0.0818952	Psmc3ip	chr11	-	101091823	101095436	1818	protein_coding	proteasome_(prosome_macropain)_26S_subunit_ATPase_3_interacting_protein
ENSMUSG00000006014	40.7744	19.6028	1.05321	0.0821232	Prg4	chr1	-	150449412	150466165	4280	protein_coding	proteoglycan_4_(megakaryocyte_stimulating_factor_articular_superficial_zone_protein)
ENSMUSG00000028111	442.556	263.905	0.745677	0.082185	Ctsk	chr3	+	95499256	95509362	1512	protein_coding	cathepsin_K
ENSMUSG00000043251	45.9811	23.0599	0.992943	0.0825434	Exoc3l	chr8	-	105289924	105296098	2497	protein_coding	exocyst_complex_component_3-like
ENSMUSG00000030340	137.098	77.2213	0.827483	0.0825623	Scnn1a	chr6	+	125320659	125344943	4132	protein_coding	sodium_channel_nonvoltage-gated_1_alpha
ENSMUSG00000060591	18477.6	30347.6	-0.715798	0.0826317	Ifitm2	chr7	-	140954839	140955961	627	protein_coding	interferon_induced_transmembrane_protein_2
ENSMUSG00000052291	32.0966	61.0881	-0.925037	0.0826523	5330438D12Rik	chr10	+	116581281	116583515	2229	pseudogene	RIKEN_cDNA_5330438D12_gene
ENSMUSG00000037474	729.791	439.064	0.732953	0.0826786	Dtl	chr1	-	191537356	191575544	13709	protein_coding	denticleless_E3_ubiquitin_protein_ligase
ENSMUSG00000026656	12548.9	20605.5	-0.715455	0.0828632	Fcgr2b	chr1	-	170958617	170976547	5790	protein_coding	Fc_receptor_IgG_low_affinity_IIb
ENSMUSG00000027306	942.397	568.13	0.73004	0.0829687	Nusap1	chr2	+	119618298	119651244	4059	protein_coding	nucleolar_and_spindle_associated_protein_1
ENSMUSG00000020914	6231.51	3792.45	0.71644	0.0831066	Top2a	chr11	-	98992943	99024189	9013	protein_coding	topoisomerase_(DNA)_II_alpha
ENSMUSG00000058709	2001.96	3293.48	-0.718153	0.0831089	Egln2	chr7	-	27158658	27166802	2800	protein_coding	egl-9_family_hypoxia-inducible_factor_2
ENSMUSG00000030103	653.427	392.97	0.733497	0.0831106	Bhlhe40	chr6	+	108660629	108666925	4705	protein_coding	basic_helix-loop-helix_family_member_e40
ENSMUSG00000040084	1456.99	882.726	0.722906	0.0835144	Bub1b	chr2	+	118598211	118641591	4275	protein_coding	BUB1B_mitotic_checkpoint_serine/threonine_kinase
ENSMUSG00000062980	162.264	93.3544	0.797033	0.0837556	Cped1	chr6	+	21985916	22256404	8279	protein_coding	cadherin-like_and_PC-esterase_domain_containing_1
ENSMUSG00000027533	26275.5	16030.6	0.712887	0.0839161	Fabp5	chr3	+	10012548	10016607	3567	protein_coding	fatty_acid_binding_protein_5_epidermal
ENSMUSG00000083579	5.19514	14.9933	-1.50266	0.083932	Gm15538	chr16	+	3926428	3926740	313	processed_pseudogene	predicted_gene_15538
ENSMUSG00000023084	5.19514	14.9933	-1.50266	0.083932	Lrrc71	chr3	-	87736923	87748625	4552	protein_coding	leucine_rich_repeat_containing_71
ENSMUSG00000066270	14.7409	4.6221	1.65209	0.083932	Gm10157	chr9	-	118837613	118837955	343	processed_pseudogene	predicted_gene_10157
ENSMUSG00000048603	5.19514	14.9933	-1.50266	0.083932	Gm9828	chr13	+	98316422	98324415	2557	antisense	predicted_gene_9828
ENSMUSG00000018570	14.7409	4.6221	1.65209	0.083932	2810408A11Rik	chr11	-	69897352	69900987	2368	protein_coding	RIKEN_cDNA_2810408A11_gene
ENSMUSG00000001435	937.191	566.977	0.724977	0.0840863	Col18a1	chr10	-	77052178	77166548	7021	protein_coding	collagen_type_XVIII_alpha_1
ENSMUSG00000106478	28.6255	12.6886	1.16797	0.0841249	Gm36551	chr5	+	137857045	137860318	300	antisense	predicted_gene_36551
ENSMUSG00000042797	28.6255	12.6886	1.16797	0.0841249	Aqp11	chr7	-	97724006	97738289	9418	protein_coding	aquaporin_11
ENSMUSG00000045065	147.511	84.1355	0.809455	0.0845978	9930022D16Rik	chr11	+	109413917	109420405	2706	protein_coding	RIKEN_cDNA_9930022D16_gene
ENSMUSG00000027379	936.323	566.977	0.72364	0.0847435	Bub1	chr2	-	127801122	127831865	4354	protein_coding	BUB1_mitotic_checkpoint_serine/threonine_kinase
ENSMUSG00000003379	96.3124	165.954	-0.783932	0.084753	Cd79a	chr7	+	24897381	24902197	1457	protein_coding	CD79A_antigen_(immunoglobulin-associated_alpha)
ENSMUSG00000072109	324.538	539.32	-0.732451	0.0851139	A530040E14Rik	chr1	+	85105946	85114035	2323	antisense	RIKEN_cDNA_A530040E14_gene
ENSMUSG00000033565	63.3367	33.4313	0.920127	0.0853173	Rbfox2	chr15	-	77078990	77307053	7358	protein_coding	RNA_binding_protein_fox-1_homolog_(C._elegans)_2
ENSMUSG00000096606	63.3367	33.4313	0.920127	0.0853173	Tpbgl	chr7	-	99624082	99627103	3022	protein_coding	trophoblast_glycoprotein-like
ENSMUSG00000046591	389.622	232.791	0.742852	0.0853332	Ticrr	chr7	+	79660196	79698148	10007	protein_coding	TOPBP1-interacting_checkpoint_and_replication_regulator
ENSMUSG00000037664	58.9978	31.1265	0.920671	0.0856431	Cdkn1c	chr7	-	143458339	143461050	2039	protein_coding	cyclin-dependent_kinase_inhibitor_1C_(P57)
ENSMUSG00000049932	637.807	384.903	0.728512	0.0858646	H2afx	chr9	+	44334694	44336077	1384	protein_coding	H2A_histone_family_member_X
ENSMUSG00000021203	363.588	602.701	-0.728866	0.0859257	Otub2	chr12	+	103388682	103406350	3695	protein_coding	OTU_domain_ubiquitin_aldehyde_binding_2
ENSMUSG00000018819	4300.7	2628.56	0.710283	0.0861842	Lsp1	chr7	+	142460809	142494867	5174	protein_coding	lymphocyte_specific_1
ENSMUSG00000105802	9.53415	21.9076	-1.18724	0.0862277	Gm43012	chr5	+	137337409	137338345	937	TEC	predicted_gene_43012
ENSMUSG00000032942	21.6832	9.23151	1.22362	0.0862277	Ucp3	chr7	+	100472990	100486432	3135	protein_coding	uncoupling_protein_3_(mitochondrial_proton_carrier)
ENSMUSG00000084383	21.6832	9.23151	1.22362	0.0862277	Gm13370	chr2	+	24985984	24986466	483	processed_pseudogene	predicted_gene_13370
ENSMUSG00000097650	21.6832	9.23151	1.22362	0.0862277	4921507G05Rik	chr12	+	110841029	110843804	1653	lincRNA	RIKEN_cDNA_4921507G05_gene
ENSMUSG00000024033	21.6832	9.23151	1.22362	0.0862277	Rsph1	chr17	-	31255019	31277356	1164	protein_coding	radial_spoke_head_1_homolog_(Chlamydomonas)
ENSMUSG00000042613	1276.49	776.708	0.716687	0.0865263	Pbxip1	chr3	+	89436706	89450952	4674	protein_coding	pre_B_cell_leukemia_transcription_factor_interacting_protein_1
ENSMUSG00000025701	708.965	428.693	0.725669	0.0866389	Alox5	chr6	-	116410077	116461178	4106	protein_coding	arachidonate_5-lipoxygenase
ENSMUSG00000098183	56.3945	100.269	-0.828394	0.0866719	Gm27010	chr14	-	61625926	61627337	863	lincRNA	predicted_gene_27010
ENSMUSG00000037887	76.3534	41.4978	0.878345	0.0867799	Dusp8	chr7	-	142079490	142095843	4870	protein_coding	dual_specificity_phosphatase_8
ENSMUSG00000022421	118.007	66.8499	0.819125	0.086785	Nptxr	chr15	-	79786352	79804766	5169	protein_coding	neuronal_pentraxin_receptor
ENSMUSG00000046456	78.089	135.992	-0.799018	0.0867873	Tmem150b	chr7	-	4706832	4725249	3732	protein_coding	transmembrane_protein_150B
ENSMUSG00000086109	218.669	129.078	0.760159	0.0877209	Gm13391	chr2	+	6472000	6478619	1143	lincRNA	predicted_gene_13391
ENSMUSG00000038764	66.8078	35.736	0.901071	0.0877991	Ptpn3	chr4	-	57190841	57301837	7238	protein_coding	protein_tyrosine_phosphatase_non-receptor_type_3
ENSMUSG00000023908	534.541	322.675	0.728084	0.0878592	Pkmyt1	chr17	+	23726336	23736729	2039	protein_coding	protein_kinase_membrane_associated_tyrosine/threonine_1
ENSMUSG00000026558	1022.23	622.291	0.715996	0.0882014	Uck2	chr1	-	167222883	167285320	5464	protein_coding	uridine-cytidine_kinase_2
ENSMUSG00000072082	768.841	466.721	0.720035	0.0882823	Ccnf	chr17	-	24223232	24251409	3099	protein_coding	cyclin_F
ENSMUSG00000028469	13.0053	3.46978	1.87564	0.0883316	Npr2	chr4	+	43631935	43651244	4667	protein_coding	natriuretic_peptide_receptor_2
ENSMUSG00000073821	13.0053	3.46978	1.87564	0.0883316	8030451A03Rik	chr4	+	63979854	64149924	4083	processed_transcript	RIKEN_cDNA_8030451A03_gene
ENSMUSG00000030256	2525.23	1547.64	0.706315	0.0889072	Bhlhe41	chr6	-	145858243	145865558	6720	protein_coding	basic_helix-loop-helix_family_member_e41
ENSMUSG00000022863	198.71	116.402	0.771157	0.0890446	Btg3	chr16	-	78359860	78377192	1439	protein_coding	B_cell_translocation_gene_3
ENSMUSG00000038738	12.1375	27.6694	-1.17863	0.0890681	Shank1	chr7	+	44310253	44360572	10514	protein_coding	SH3/ankyrin_domain_gene_1
ENSMUSG00000032216	359.25	215.505	0.737061	0.0891081	Nedd4	chr9	+	72662346	72749852	10973	protein_coding	neural_precursor_cell_expressed_developmentally_down-regulated_4
ENSMUSG00000032531	51.1878	26.517	0.946644	0.0894151	Amotl2	chr9	+	102716672	102733418	6289	protein_coding	angiomotin-like_2
ENSMUSG00000038943	838.264	510.511	0.71538	0.0895093	Prc1	chr7	+	80294450	80316259	8225	protein_coding	protein_regulator_of_cytokinesis_1
ENSMUSG00000041845	136.23	78.3736	0.796991	0.0895482	Rhod	chr19	-	4425459	4439432	1714	protein_coding	ras_homolog_gene_family_member_D
ENSMUSG00000085786	614.377	1006.03	-0.711319	0.0897042	Gm15987	chr6	-	128951204	128975029	2231	antisense	predicted_gene_15987
ENSMUSG00000105613	31.2288	14.9933	1.05412	0.0901797	Gm43684	chr5	+	122779525	122786097	6573	TEC	predicted_gene_43684
ENSMUSG00000047181	31.2288	14.9933	1.05412	0.0901797	Samd14	chr11	+	95009879	95026087	3379	protein_coding	sterile_alpha_motif_domain_containing_14
ENSMUSG00000062380	15.6087	32.2789	-1.04077	0.0901797	Tubb3	chr8	+	123411424	123422015	1868	protein_coding	tubulin_beta_3_class_III
ENSMUSG00000046818	32.0966	14.9933	1.09349	0.0901797	Ddit4l	chr3	+	137621612	137628333	2916	protein_coding	DNA-damage-inducible_transcript_4-like
ENSMUSG00000031004	5676.13	3492.84	0.700498	0.0902159	Mki67	chr7	-	135689788	135716379	10075	protein_coding	antigen_identified_by_monoclonal_antibody_Ki_67
ENSMUSG00000003070	41.6422	20.7552	1.00154	0.0902831	Efna2	chr10	+	80179482	80190010	2131	protein_coding	ephrin_A2
ENSMUSG00000023022	3611.69	5867.86	-0.700136	0.0902905	Lima1	chr15	-	99778470	99875428	7167	protein_coding	LIM_domain_and_actin_binding_1
ENSMUSG00000020547	480.739	290.409	0.727019	0.0903441	Bzw2	chr12	-	36091846	36156825	1860	protein_coding	basic_leucine_zipper_and_W2_domains_2
ENSMUSG00000103697	18.212	36.8884	-1.01195	0.0904458	Gm38020	chrX	-	103576426	103581101	4676	TEC	predicted_gene_38020
ENSMUSG00000053004	36.4355	17.2981	1.07083	0.0904458	Hrh1	chr6	+	114397936	114483296	4450	protein_coding	histamine_receptor_H1
ENSMUSG00000033863	251.645	149.82	0.747859	0.0907757	Klf9	chr19	+	23141226	23166911	3263	protein_coding	Kruppel-like_factor_9
ENSMUSG00000030156	384.415	231.638	0.730605	0.0907846	Cd69	chr6	-	129267325	129275436	6509	protein_coding	CD69_antigen
ENSMUSG00000028212	497.226	301.933	0.719536	0.091445	Ccne2	chr4	+	11191351	11204779	3495	protein_coding	cyclin_E2
ENSMUSG00000030098	19.9476	8.07915	1.29396	0.0918123	Grip2	chr6	-	91761509	91827250	9359	protein_coding	glutamate_receptor_interacting_protein_2
ENSMUSG00000107390	8.66635	20.7552	-1.24535	0.0918123	Gm43323	chr5	-	66080209	66084466	4258	TEC	predicted_gene_43323
ENSMUSG00000059252	19.9476	8.07915	1.29396	0.0918123	Tpt1-ps5	chr9	+	37696515	37697033	519	processed_pseudogene	tumor_protein_translationally-controlled_pseudogene_5
ENSMUSG00000097309	8.66635	20.7552	-1.24535	0.0918123	Gm17249	chr10	-	84619332	84622578	2509	lincRNA	predicted_gene_17249
ENSMUSG00000026938	223.876	132.535	0.755988	0.0919455	Fcna	chr2	-	25624666	25628030	1374	protein_coding	ficolin_A
ENSMUSG00000107732	6.93076	1.16522	2.46913	0.0922987	Gm44204	chr6	-	89257820	89259136	737	lincRNA	predicted_gene_44204
ENSMUSG00000089155	0.856024	6.92679	-2.82742	0.0922987	Gm23582	chr11	-	21249422	21249560	139	snoRNA	predicted_gene_23582
ENSMUSG00000015224	6.93076	1.16522	2.46913	0.0922987	Cyp2j9	chr4	-	96568429	96591578	3337	protein_coding	cytochrome_P450_family_2_subfamily_j_polypeptide_9
ENSMUSG00000038583	6.93076	1.16522	2.46913	0.0922987	Pln	chr10	+	53337686	53345999	2480	protein_coding	phospholamban
ENSMUSG00000047182	6.93076	1.16522	2.46913	0.0922987	Irs3	chr5	-	137643031	137645714	2338	protein_coding	insulin_receptor_substrate_3
ENSMUSG00000034039	0.856024	6.92679	-2.82742	0.0922987	Prss29	chr17	+	25318654	25322681	1178	protein_coding	protease_serine_29
ENSMUSG00000067224	0.856024	6.92679	-2.82742	0.0922987	Gm3695	chr12	-	81372213	81373221	1009	processed_pseudogene	predicted_gene_3695
ENSMUSG00000085335	0.856024	6.92679	-2.82742	0.0922987	Gm13684	chr2	-	83737782	83759865	2264	processed_transcript	predicted_gene_13684
ENSMUSG00000086893	6.93076	1.16522	2.46913	0.0922987	Gm11365	chr13	+	29940283	29942261	774	antisense	predicted_gene_11365
ENSMUSG00000085765	0.856024	6.92679	-2.82742	0.0922987	Gm12333	chr11	-	75036476	75039348	2669	antisense	predicted_gene_12333
ENSMUSG00000054594	6.93076	1.16522	2.46913	0.0922987	Oscar	chr7	-	3609813	3616157	1847	protein_coding	osteoclast_associated_receptor
ENSMUSG00000075611	6.93076	1.16522	2.46913	0.0922987	Gm11545	chr11	-	94756976	94757763	375	unprocessed_pseudogene	predicted_gene_11545
ENSMUSG00000028441	6.93076	1.16522	2.46913	0.0922987	1110017D15Rik	chr4	-	41505009	41517333	1421	protein_coding	RIKEN_cDNA_1110017D15_gene
ENSMUSG00000105586	6.93076	1.16522	2.46913	0.0922987	Gm43009	chr3	+	126644461	126648026	3566	TEC	predicted_gene_43009
ENSMUSG00000081372	6.93076	1.16522	2.46913	0.0922987	Gm16171	chr7	+	80907825	80908148	324	processed_pseudogene	predicted_gene_16171
ENSMUSG00000084178	6.93076	1.16522	2.46913	0.0922987	Gm11759	chr2	-	145510194	145510657	464	processed_pseudogene	predicted_gene_11759
ENSMUSG00000084304	6.93076	1.16522	2.46913	0.0922987	Gm6142	chr16	-	4320356	4320680	325	processed_pseudogene	predicted_pseudogene_6142
ENSMUSG00000102558	6.93076	1.16522	2.46913	0.0922987	Gm37571	chr1	+	155818494	155859591	614	antisense	predicted_gene_37571
ENSMUSG00000080763	6.93076	1.16522	2.46913	0.0922987	Gm12341	chr11	+	76514069	76514571	503	processed_pseudogene	predicted_gene_12341
ENSMUSG00000043648	0.856024	6.92679	-2.82742	0.0922987	Pld6	chr11	-	59783897	59787645	1757	protein_coding	phospholipase_D_family_member_6
ENSMUSG00000018451	6.93076	1.16522	2.46913	0.0922987	6330403K07Rik	chr11	-	71031941	71033513	1494	lincRNA	RIKEN_cDNA_6330403K07_gene
ENSMUSG00000080451	0.856024	6.92679	-2.82742	0.0922987	Gm24193	chr13	-	61823544	61823664	121	miRNA	predicted_gene_24193
ENSMUSG00000064514	6.93076	1.16522	2.46913	0.0922987	Gm22455	chr9	+	64177123	64177193	71	snoRNA	predicted_gene_22455
ENSMUSG00000076490	0.856024	6.92679	-2.82742	0.0922987	Trbc1	chr6	+	41538218	41539881	749	TR_C_gene	T_cell_receptor_beta_constant_region_1
ENSMUSG00000089900	0.856024	6.92679	-2.82742	0.0922987	Tbc1d22bos	chr17	-	29578816	29596305	1816	antisense	TBC1_domain_family_member_22B_opposite_strand
ENSMUSG00000057499	0.856024	6.92679	-2.82742	0.0922987	Gm6177	chr1	+	160893120	160893584	465	processed_pseudogene	predicted_gene_6177
ENSMUSG00000069308	6.93076	1.16522	2.46913	0.0922987	Hist1h2bp	chr13	+	21787461	21789213	706	protein_coding	histone_cluster_1_H2bp
ENSMUSG00000076824	6.93076	1.16522	2.46913	0.0922987	Trav14n-3	chr14	+	53370077	53370575	361	TR_V_gene	T_cell_receptor_alpha_variable_14N-3
ENSMUSG00000106802	0.856024	6.92679	-2.82742	0.0922987	Gm42885	chr5	-	134481233	134485446	4214	TEC	predicted_gene_42885
ENSMUSG00000043488	6.93076	1.16522	2.46913	0.0922987	Frmd8os	chr19	+	5845623	5851388	612	antisense	FERM_domain_containing_8_opposite_strand
ENSMUSG00000027579	6.93076	1.16522	2.46913	0.0922987	Srms	chr2	-	181205562	181213185	2562	protein_coding	src-related_kinase_lacking_C-terminal_regulatory_tyrosine_and_N-terminal_myristylation_sites
ENSMUSG00000098108	6.93076	1.16522	2.46913	0.0922987	Gm27008	chr3	-	106934382	107093894	1741	antisense	predicted_gene_27008
ENSMUSG00000045441	6.93076	1.16522	2.46913	0.0922987	Gprin3	chr6	-	59347226	59426294	8339	protein_coding	GPRIN_family_member_3
ENSMUSG00000081968	0.856024	6.92679	-2.82742	0.0922987	Rpl23a-ps2	chr11	+	70879428	70879901	474	processed_pseudogene	ribosomal_protein_L23A_pseudogene_2
ENSMUSG00000082399	0.856024	6.92679	-2.82742	0.0922987	Gm14036	chr2	+	134803949	134804428	480	processed_pseudogene	predicted_gene_14036
ENSMUSG00000103132	6.93076	1.16522	2.46913	0.0922987	Gm37978	chr6	+	28568072	28570986	2915	TEC	predicted_gene_37978
ENSMUSG00000027460	6.93076	1.16522	2.46913	0.0922987	Angpt4	chr2	+	151911210	151945337	2335	protein_coding	angiopoietin_4
ENSMUSG00000107499	0.856024	6.92679	-2.82742	0.0922987	Ccdc142	chr6	+	83101601	83108394	3173	protein_coding	coiled-coil_domain_containing_142
ENSMUSG00000081792	0.856024	6.92679	-2.82742	0.0922987	Anp32b-ps1	chr4	+	143389659	143390416	758	processed_pseudogene	Bacidic_(leucine-rich)_nuclear_phosphoprotein_32_family_member_B_pseudogene_1
ENSMUSG00000097863	6.93076	1.16522	2.46913	0.0922987	1010001B22Rik	chr5	-	109995511	109996398	589	lincRNA	RIKEN_cDNA_1010001B22_gene
ENSMUSG00000079069	6.93076	1.16522	2.46913	0.0922987	8430423G03Rik	chr5	+	148950250	148951658	639	lincRNA	RIKEN_cDNA_8430423G03_gene
ENSMUSG00000048186	6.93076	1.16522	2.46913	0.0922987	Bend7	chr2	+	4717831	4802142	4194	protein_coding	BEN_domain_containing_7
ENSMUSG00000103638	6.93076	1.16522	2.46913	0.0922987	Gm38327	chr9	-	99241851	99243605	1755	TEC	predicted_gene_38327
ENSMUSG00000024827	6.93076	1.16522	2.46913	0.0922987	Gldc	chr19	-	30098449	30175418	3754	protein_coding	glycine_decarboxylase
ENSMUSG00000108210	0.856024	6.92679	-2.82742	0.0922987	Gm44179	chr2	-	38533106	38535707	2602	TEC	predicted_gene_44179
ENSMUSG00000096995	0.856024	6.92679	-2.82742	0.0922987	2810029C07Rik	chr12	-	111572321	111574402	1950	lincRNA	RIKEN_cDNA_2810029C07_gene
ENSMUSG00000042377	10.4019	2.31749	2.11735	0.0923262	Fam83g	chr11	+	61684091	61709951	6659	protein_coding	family_with_sequence_similarity_83_member_G
ENSMUSG00000097232	3.4595	11.5362	-1.696	0.0923262	Gm26854	chr15	-	41758060	41788911	705	lincRNA	predicted_gene_26854
ENSMUSG00000098790	10.4019	2.31749	2.11735	0.0923262	Mir6942	chr13	-	21396578	21396638	61	miRNA	microRNA_6942
ENSMUSG00000084930	10.4019	2.31749	2.11735	0.0923262	Gm11706	chr11	-	106814670	106816008	316	antisense	predicted_gene_11706
ENSMUSG00000104195	10.4019	2.31749	2.11735	0.0923262	B230377A18Rik	chr5	+	134176346	134177709	1364	TEC	RIKEN_cDNA_B230377A18_gene
ENSMUSG00000091655	10.4019	2.31749	2.11735	0.0923262	Gm8741	chr17	+	35335909	35336292	384	processed_pseudogene	predicted_gene_8741
ENSMUSG00000029436	10.4019	2.31749	2.11735	0.0923262	Mmp17	chr5	+	129584169	129611099	6619	protein_coding	matrix_metallopeptidase_17
ENSMUSG00000104965	3.4595	11.5362	-1.696	0.0923262	Gm43437	chr3	-	57636883	57640837	3955	TEC	predicted_gene_43437
ENSMUSG00000074203	10.4019	2.31749	2.11735	0.0923262	G430095P16Rik	chr8	+	84723007	84726844	721	protein_coding	RIKEN_cDNA_G430095P16_gene
ENSMUSG00000021874	3.4595	11.5362	-1.696	0.0923262	4933413J09Rik	chr14	+	26356574	26400456	4837	lincRNA	RIKEN_cDNA_4933413J09_gene
ENSMUSG00000026065	10.4019	2.31749	2.11735	0.0923262	Slc9a4	chr1	+	40580081	40630725	4562	protein_coding	solute_carrier_family_9_(sodium/hydrogen_exchanger)_member_4
ENSMUSG00000000942	3.4595	11.5362	-1.696	0.0923262	Hoxa4	chr6	-	52189671	52191753	1594	protein_coding	homeobox_A4
ENSMUSG00000001131	54.6589	28.8218	0.921302	0.0923989	Timp1	chrX	+	20870166	20874735	888	protein_coding	tissue_inhibitor_of_metalloproteinase_1
ENSMUSG00000043644	56.3945	99.1162	-0.811736	0.09258	0610009L18Rik	chr11	+	120348678	120351190	619	protein_coding	RIKEN_cDNA_0610009L18_gene
ENSMUSG00000017716	1017.03	623.443	0.705961	0.0930839	Birc5	chr11	+	117849251	117855743	3402	protein_coding	baculoviral_IAP_repeat-containing_5
ENSMUSG00000026458	834.793	1356.35	-0.700123	0.0932148	Ppfia4	chr1	-	134296783	134332928	6572	protein_coding	protein_tyrosine_phosphatase_receptor_type_f_polypeptide_(PTPRF)_interacting_protein_(liprin)_alpha_4
ENSMUSG00000039246	49.4522	25.3647	0.960838	0.0932214	Lyplal1	chr1	-	186087731	186117310	1578	protein_coding	lysophospholipase-like_1
ENSMUSG00000023927	174.413	102.573	0.765402	0.0933364	Satb1	chr17	-	51736187	51833290	19027	protein_coding	special_AT-rich_sequence_binding_protein_1
ENSMUSG00000037725	406.11	245.467	0.726167	0.09351	Ckap2	chr8	-	22168152	22185819	2601	protein_coding	cytoskeleton_associated_protein_2
ENSMUSG00000014686	127.552	73.7641	0.789453	0.0936241	Ceacam16	chr7	-	19852097	19861299	1635	protein_coding	carcinoembryonic_antigen-related_cell_adhesion_molecule_16
ENSMUSG00000075602	8314.18	13421.6	-0.690902	0.0940157	Ly6a	chr15	-	74994877	74998031	1205	protein_coding	lymphocyte_antigen_6_complex_locus_A
ENSMUSG00000029287	62.4689	33.4313	0.900266	0.0941066	Tgfbr3	chr5	-	107106570	107289629	6545	protein_coding	transforming_growth_factor_beta_receptor_III
ENSMUSG00000017400	361.853	218.962	0.724526	0.0942241	Stac2	chr11	-	98036623	98053462	3139	protein_coding	SH3_and_cysteine_rich_domain_2
ENSMUSG00000020534	348.836	210.896	0.725817	0.0943983	Shmt1	chr11	-	60788104	60811718	3883	protein_coding	serine_hydroxymethyltransferase_1_(soluble)
ENSMUSG00000050600	25.1543	10.3839	1.26882	0.0946878	Zfp831	chr2	+	174643534	174710832	9807	protein_coding	zinc_finger_protein_831
ENSMUSG00000098206	11.2697	25.3647	-1.15948	0.0946878	A430106G13Rik	chr1	+	137966531	137969918	3388	lincRNA	RIKEN_cDNA_A430106G13_gene
ENSMUSG00000108484	24.2865	10.3839	1.21845	0.0946878	RP23-361O12.4	chr6	-	83548859	83550381	1523	transcribed_processed_pseudogene	NA
ENSMUSG00000078896	1.7238	9.23151	-2.32907	0.0947168	Gm8923	chr2	+	175469985	175482171	2325	protein_coding	predicted_gene_8923
ENSMUSG00000044609	8.66635	2.31749	1.8577	0.0947168	Gm9294	chr7	-	42953600	42954388	789	processed_pseudogene	predicted_pseudogene_9294
ENSMUSG00000083836	8.66635	2.31749	1.8577	0.0947168	Ldha-ps2	chr4	-	119334389	119335445	1057	processed_pseudogene	lactate_dehydrogenase_A_pseudogene_2
ENSMUSG00000059562	8.66635	2.31749	1.8577	0.0947168	Ccdc154	chr17	+	25162461	25171913	2635	protein_coding	coiled-coil_domain_containing_154
ENSMUSG00000097924	8.66635	2.31749	1.8577	0.0947168	A730020E08Rik	chr6	-	61172293	61180810	3895	bidirectional_promoter_lncRNA	RIKEN_cDNA_A730020E08_gene
ENSMUSG00000064435	2.59166	9.23151	-1.77647	0.0947168	Gm25588	chr1	+	153440079	153440218	140	snoRNA	predicted_gene_25588
ENSMUSG00000020734	1.7238	9.23151	-2.32907	0.0947168	Grin2c	chr11	-	115249169	115267243	5037	protein_coding	glutamate_receptor_ionotropic_NMDA2C_(epsilon_3)
ENSMUSG00000040690	8.66635	2.31749	1.8577	0.0947168	Col16a1	chr4	+	130047840	130099283	6750	protein_coding	collagen_type_XVI_alpha_1
ENSMUSG00000023224	2.59166	9.23151	-1.77647	0.0947168	Serping1	chr2	-	84765387	84775444	2325	protein_coding	serine_(or_cysteine)_peptidase_inhibitor_clade_G_member_1
ENSMUSG00000100536	2.59166	9.23151	-1.77647	0.0947168	Gm28873	chr17	+	15065615	15074752	667	lincRNA	predicted_gene_28873
ENSMUSG00000064853	2.59166	9.23151	-1.77647	0.0947168	Gm23442	chr17	-	35162563	35162696	134	snoRNA	predicted_gene_23442
ENSMUSG00000093387	1.7238	9.23151	-2.32907	0.0947168	Gm20732	chr15	-	68340983	68363176	686	lincRNA	predicted_gene_20732
ENSMUSG00000096932	8.66635	2.31749	1.8577	0.0947168	5033403F01Rik	chr13	+	38960619	38966299	1372	lincRNA	RIKEN_cDNA_5033403F01_gene
ENSMUSG00000104983	2.59166	9.23151	-1.77647	0.0947168	Gm42763	chr9	+	110543211	110545297	2087	TEC	predicted_gene_42763
ENSMUSG00000098544	2.59166	9.23151	-1.77647	0.0947168	Mir7211	chr10	-	94586137	94586199	63	miRNA	microRNA_7211
ENSMUSG00000041046	8.66635	2.31749	1.8577	0.0947168	Ramp3	chr11	+	6658521	6677475	1380	protein_coding	receptor_(calcitonin)_activity_modifying_protein_3
ENSMUSG00000076621	8.66635	2.31749	1.8577	0.0947168	Ighj1	chr12	-	113429781	113429833	53	IG_J_gene	immunoglobulin_heavy_joining_1
ENSMUSG00000095419	8.66635	2.31749	1.8577	0.0947168	Gm14328	chr18	-	74303524	74303931	408	processed_pseudogene	predicted_gene_14328
ENSMUSG00000024907	8.66635	2.31749	1.8577	0.0947168	Gal	chr19	-	3409919	3414472	712	protein_coding	galanin
ENSMUSG00000074281	2.59166	9.23151	-1.77647	0.0947168	Gm12522	chr3	-	108379277	108383741	2439	processed_transcript	predicted_gene_12522
ENSMUSG00000037247	2.59166	9.23151	-1.77647	0.0947168	Pldi	chr10	-	60928226	60938132	853	lincRNA	polymorphic_derived_intron_containing
ENSMUSG00000042942	8.66635	2.31749	1.8577	0.0947168	Greb1l	chr18	+	10325177	10562934	10798	protein_coding	growth_regulation_by_estrogen_in_breast_cancer-like
ENSMUSG00000087206	1.7238	9.23151	-2.32907	0.0947168	Gm16175	chr7	+	19809609	19811872	248	antisense	predicted_gene_16175
ENSMUSG00000049929	8.66635	2.31749	1.8577	0.0947168	Lpar4	chrX	+	106920625	106933900	4238	protein_coding	lysophosphatidic_acid_receptor_4
ENSMUSG00000030165	8.66635	2.31749	1.8577	0.0947168	Klrd1	chr6	+	129591782	129598775	1281	protein_coding	killer_cell_lectin-like_receptor_subfamily_D_member_1
ENSMUSG00000028730	8.66635	2.31749	1.8577	0.0947168	Cfap57	chr4	-	118554551	118620777	4020	protein_coding	cilia_and_flagella_associated_protein_57
ENSMUSG00000065798	2.59166	9.23151	-1.77647	0.0947168	Gm25518	chr2	-	25006152	25006258	107	snRNA	predicted_gene_25518
ENSMUSG00000029832	2.59166	9.23151	-1.77647	0.0947168	Nfe2l3	chr6	+	51432670	51458768	2973	protein_coding	nuclear_factor_erythroid_derived_2_like_3
ENSMUSG00000063415	8.66635	2.31749	1.8577	0.0947168	Cyp26b1	chr6	-	84571414	84593908	5352	protein_coding	cytochrome_P450_family_26_subfamily_b_polypeptide_1
ENSMUSG00000047986	8.66635	2.31749	1.8577	0.0947168	Palm3	chr8	+	84021471	84030295	3612	protein_coding	paralemmin_3
ENSMUSG00000108212	1.7238	9.23151	-2.32907	0.0947168	Gm44132	chr6	+	123114595	123114745	151	processed_pseudogene	predicted_gene_44132
ENSMUSG00000023046	39.9066	19.6028	1.02228	0.0947834	Igfbp6	chr15	+	102144362	102149511	1112	protein_coding	insulin-like_growth_factor_binding_protein_6
ENSMUSG00000058135	5293.44	3281.95	0.689639	0.0953451	Gstm1	chr3	-	108012255	108017973	1473	protein_coding	glutathione_S-transferase_mu_1
ENSMUSG00000019823	1102.07	678.757	0.699188	0.0954424	Mical1	chr10	+	41476314	41487032	6047	protein_coding	microtubule_associated_monooxygenase_calponin_and_LIM_domain_containing_1
ENSMUSG00000075042	29.4932	13.841	1.08649	0.0954816	4930431P03Rik	chr14	-	44955217	44961307	4237	processed_transcript	RIKEN_cDNA_4930431P03_gene
ENSMUSG00000048442	13.8731	29.9742	-1.10278	0.0954816	Smim5	chr11	+	115899966	115906269	1649	protein_coding	small_integral_membrane_protein_5
ENSMUSG00000004328	13.8731	29.9742	-1.10278	0.0954816	Hif3a	chr7	-	17031507	17062427	6710	protein_coding	hypoxia_inducible_factor_3_alpha_subunit
ENSMUSG00000057315	539.748	329.59	0.711489	0.0955527	Arhgap24	chr5	+	102481391	102897937	8792	protein_coding	Rho_GTPase_activating_protein_24
ENSMUSG00000020788	2364.69	1463.52	0.692181	0.095583	Atp2a3	chr11	+	72961169	72993044	5281	protein_coding	ATPase_Ca++_transporting_ubiquitous
ENSMUSG00000028480	1026.57	632.662	0.698264	0.0960679	Glipr2	chr4	+	43957401	43979118	2320	protein_coding	GLI_pathogenesis-related_2
ENSMUSG00000101191	52.9233	27.6694	0.933503	0.0962283	Gm28809	chr6	+	125481363	125484678	897	antisense	predicted_gene_28809
ENSMUSG00000022360	2841.97	1761.98	0.689668	0.0963409	Atad2	chr15	-	58094047	58135082	5683	protein_coding	ATPase_family_AAA_domain_containing_2
ENSMUSG00000058046	231.686	138.297	0.744085	0.0967471	4933430I17Rik	chr4	+	62525369	62547993	1783	protein_coding	RIKEN_cDNA_4933430I17_gene
ENSMUSG00000027907	7130.53	4432.02	0.686038	0.0967667	S100a11	chr3	+	93520488	93526287	511	protein_coding	S100_calcium_binding_protein_A11
ENSMUSG00000035863	652.559	401.036	0.702274	0.0969121	Palm	chr10	+	79793572	79820896	2651	protein_coding	paralemmin
ENSMUSG00000104484	47.7167	24.2123	0.976219	0.0973927	Gm33142	chr8	+	120685399	120686265	867	TEC	predicted_gene_33142
ENSMUSG00000021125	123.214	71.4594	0.785302	0.0974908	Arg2	chr12	+	79130777	79156301	1428	protein_coding	arginase_type_II
ENSMUSG00000022945	977.976	603.853	0.695536	0.0977243	Chaf1b	chr16	+	93883901	93906115	5001	protein_coding	chromatin_assembly_factor_1_subunit_B_(p60)
ENSMUSG00000000028	709.832	436.76	0.700546	0.0977277	Cdc45	chr16	-	18780447	18811987	2252	protein_coding	cell_division_cycle_45
ENSMUSG00000001156	2617.21	1626	0.686677	0.097968	Mxd1	chr6	-	86647042	86669161	7072	protein_coding	MAX_dimerization_protein_1
ENSMUSG00000003452	17.3443	6.92679	1.31242	0.098175	Bicd1	chr6	+	149408886	149563329	27373	protein_coding	bicaudal_D_homolog_1_(Drosophila)
ENSMUSG00000103726	17.3443	6.92679	1.31242	0.098175	Gm30074	chr3	-	52172162	52179972	2541	lincRNA	predicted_gene_30074
ENSMUSG00000084067	18.212	6.92679	1.38233	0.098175	Gm14269	chr2	-	170463514	170463819	306	processed_pseudogene	predicted_gene_14269
ENSMUSG00000109428	17.3443	6.92679	1.31242	0.098175	RP24-225H21.2	chr7	+	81590894	81592028	1135	TEC	NA
ENSMUSG00000079071	18.212	6.92679	1.38233	0.098175	Gm14085	chr2	+	122484941	122528040	4996	protein_coding	predicted_gene_14085
ENSMUSG00000054474	17.3443	6.92679	1.31242	0.098175	Thnsl2	chr6	-	71128166	71144439	2164	protein_coding	threonine_synthase-like_2_(bacterial)
ENSMUSG00000027298	17.3443	6.92679	1.31242	0.098175	Tyro3	chr2	+	119797733	119818104	6198	protein_coding	TYRO3_protein_tyrosine_kinase_3
ENSMUSG00000085042	17.3443	6.92679	1.31242	0.098175	Abhd11os	chr5	-	135012114	135013253	701	antisense	abhydrolase_domain_containing_11_opposite_strand
ENSMUSG00000030731	18.212	6.92679	1.38233	0.098175	Syt3	chr7	+	44384102	44400187	3118	protein_coding	synaptotagmin_III
ENSMUSG00000106961	6.93076	18.4505	-1.39336	0.098175	Gm43128	chr2	+	35280390	35282010	1621	TEC	predicted_gene_43128
ENSMUSG00000022033	682.063	419.474	0.701227	0.0984567	Pbk	chr14	+	65805837	65817822	1791	protein_coding	PDZ_binding_kinase
ENSMUSG00000073242	97.1801	55.3263	0.811804	0.0988693	Dnmt3aos	chr12	-	3859293	3862244	1385	antisense	DNA_methyltransferase_3A_opposite_strand
ENSMUSG00000020312	97.1801	55.3263	0.811804	0.0988693	Shc2	chr10	-	79617940	79637918	5537	protein_coding	SHC_(Src_homology_2_domain_containing)_transforming_protein_2
ENSMUSG00000054582	55.5267	29.9742	0.887625	0.0989638	Pabpc1l	chr2	+	164025450	164050538	2724	protein_coding	poly(A)_binding_protein_cytoplasmic_1-like
ENSMUSG00000055612	501.565	307.695	0.704806	0.09906	Cdca7	chr2	+	72476159	72486893	3202	protein_coding	cell_division_cycle_associated_7
ENSMUSG00000022021	613.509	377.989	0.698633	0.0992111	Diaph3	chr14	-	86655367	87141224	4584	protein_coding	diaphanous_related_formin_3
ENSMUSG00000023960	121.478	70.307	0.788277	0.0995523	Enpp5	chr17	+	44078813	44086567	4858	protein_coding	ectonucleotide_pyrophosphatase/phosphodiesterase_5
ENSMUSG00000047342	37.3033	18.4505	1.01219	0.0997932	Zfp286	chr11	-	62752577	62789462	7991	protein_coding	zinc_finger_protein_286
ENSMUSG00000066000	38.1711	18.4505	1.04525	0.0997932	2610305D13Rik	chr4	-	147611937	147642513	4111	protein_coding	RIKEN_cDNA_2610305D13_gene
ENSMUSG00000007030	37.3033	18.4505	1.01219	0.0997932	Vwa7	chr17	+	35016579	35026741	4313	protein_coding	von_Willebrand_factor_A_domain_containing_7
ENSMUSG00000030313	38.1711	18.4505	1.04525	0.0997932	Dennd5b	chr6	-	148988071	149101680	18081	protein_coding	DENN/MADD_domain_containing_5B
ENSMUSG00000061540	19.0798	38.0407	-0.989528	0.0997932	Orm2	chr4	+	63362449	63365878	775	protein_coding	orosomucoid_2
ENSMUSG00000020038	342.762	208.591	0.716328	0.0998423	Cry1	chr10	-	85131702	85185054	3014	protein_coding	cryptochrome_1_(photolyase-like)
ENSMUSG00000101223	35.5677	64.5452	-0.856757	0.0999503	4930568A12Rik	chr1	-	34477167	34485933	1298	lincRNA	RIKEN_cDNA_4930568A12_gene
ENSMUSG00000031015	4569.71	7317.54	-0.679234	0.100022	Swap70	chr7	+	110221703	110283503	4032	protein_coding	SWA-70_protein
ENSMUSG00000029279	100.651	57.631	0.803602	0.100262	Brdt	chr5	+	107331159	107387058	5115	protein_coding	bromodomain_testis-specific
ENSMUSG00000029070	16.4765	33.4313	-1.0138	0.10085	Mxra8	chr4	+	155839680	155844088	2918	protein_coding	matrix-remodelling_associated_8
ENSMUSG00000029491	32.9644	16.1457	1.02575	0.10085	Pde6b	chr5	+	108388391	108432397	5026	protein_coding	phosphodiesterase_6B_cGMP_rod_receptor_beta_polypeptide
ENSMUSG00000090330	16.4765	33.4313	-1.0138	0.10085	9130221H12Rik	chr7	+	25228687	25230263	1577	antisense	RIKEN_cDNA_9130221H12_gene
ENSMUSG00000025494	172.677	102.573	0.750985	0.100866	Sigirr	chr7	-	141091175	141100546	1990	protein_coding	single_immunoglobulin_and_toll-interleukin_1_receptor_(TIR)_domain
ENSMUSG00000092981	205.653	336.504	-0.709944	0.101076	Mir5125	chr17	+	23823291	23823369	79	miRNA	microRNA_5125
ENSMUSG00000109198	22.551	9.23151	1.27989	0.101121	RP24-510K1.8	chr7	-	44894305	44898099	3795	TEC	NA
ENSMUSG00000085363	10.4019	23.0599	-1.13685	0.101121	Gm15478	chr5	+	67642401	67646776	2172	antisense	predicted_gene_15478
ENSMUSG00000042345	22.551	9.23151	1.27989	0.101121	Ubash3a	chr17	+	31207873	31242202	3328	protein_coding	ubiquitin_associated_and_SH3_domain_containing_A
ENSMUSG00000074793	10.4019	23.0599	-1.13685	0.101121	Hspa12b	chr2	+	131127280	131146321	3685	protein_coding	heat_shock_protein_12B
ENSMUSG00000019773	667.311	412.56	0.693659	0.101373	Fbxo5	chr10	-	5799160	5805600	2003	protein_coding	F-box_protein_5
ENSMUSG00000086196	27.7577	12.6886	1.12377	0.1015	Gm13571	chr2	+	60338188	60371234	3102	antisense	predicted_gene_13571
ENSMUSG00000074529	27.7577	12.6886	1.12377	0.1015	C330013J21Rik	chr2	-	177903340	177925613	864	protein_coding	RIKEN_cDNA_C330013J21_gene
ENSMUSG00000087047	27.7577	12.6886	1.12377	0.1015	1700110K17Rik	chr9	+	40323426	40343564	1028	processed_transcript	RIKEN_cDNA_1700110K17_gene
ENSMUSG00000026447	27.7577	12.6886	1.12377	0.1015	Pik3c2b	chr1	+	133045667	133108687	9237	protein_coding	phosphoinositide-3-kinase_class_2_beta_polypeptide
ENSMUSG00000103183	13.0053	28.8218	-1.1387	0.1015	Gm37090	chr4	-	156018556	156022660	4105	TEC	predicted_gene_37090
ENSMUSG00000029283	397.432	243.162	0.70862	0.101628	Cdc7	chr5	+	106964322	106984432	4183	protein_coding	cell_division_cycle_7_(S._cerevisiae)
ENSMUSG00000069755	159.66	94.5068	0.75604	0.101691	Zfp125	chr12	-	20877084	20921262	3109	transcribed_unprocessed_pseudogene	zinc_finger_protein_125
ENSMUSG00000052942	135.362	79.526	0.766752	0.101732	Glis3	chr19	-	28258851	28680077	8842	protein_coding	GLIS_family_zinc_finger_3
ENSMUSG00000034206	309.786	189.001	0.71266	0.10205	Polq	chr16	+	37011786	37095417	9685	protein_coding	polymerase_(DNA_directed)_theta
ENSMUSG00000005672	66.8078	36.8884	0.855423	0.102086	Kit	chr5	+	75574916	75656722	8911	protein_coding	kit_oncogene
ENSMUSG00000004880	1561.12	973.763	0.680903	0.102434	Lbr	chr1	-	181815335	181843046	4761	protein_coding	lamin_B_receptor
ENSMUSG00000070691	717.642	444.826	0.689934	0.102461	Runx3	chr4	+	135120652	135177990	5003	protein_coding	runt_related_transcription_factor_3
ENSMUSG00000033287	964.959	599.243	0.68726	0.102535	Kctd17	chr15	+	78428564	78438909	2134	protein_coding	potassium_channel_tetramerisation_domain_containing_17
ENSMUSG00000046997	90.2379	51.8692	0.797925	0.102789	Spsb4	chr9	-	96943482	97018843	4484	protein_coding	splA/ryanodine_receptor_domain_and_SOCS_box_containing_4
ENSMUSG00000093765	342.762	209.743	0.708384	0.103103	Gm20658	chr12	-	116102769	116138648	2768	processed_transcript	predicted_gene_20658
ENSMUSG00000001249	609.17	978.372	-0.683383	0.103531	Hpn	chr7	-	31098725	31115290	4101	protein_coding	hepsin
ENSMUSG00000029822	1522.07	950.715	0.678912	0.103536	Osbpl3	chr6	-	50293330	50456201	9021	protein_coding	oxysterol_binding_protein-like_3
ENSMUSG00000022602	20.8154	41.4978	-0.989913	0.103658	Arc	chr15	-	74669083	74672570	3057	protein_coding	activity_regulated_cytoskeletal-associated_protein
ENSMUSG00000041481	133.627	78.3736	0.769182	0.103741	Serpina3g	chr12	+	104236245	104241939	2105	protein_coding	serine_(or_cysteine)_peptidase_inhibitor_clade_A_member_3G
ENSMUSG00000036526	853.016	530.101	0.68623	0.104245	Card11	chr5	-	140872990	141000582	4866	protein_coding	caspase_recruitment_domain_family_member_11
ENSMUSG00000027398	1594.97	997.962	0.676431	0.104599	Il1b	chr2	-	129364570	129371139	1907	protein_coding	interleukin_1_beta
ENSMUSG00000028347	163.999	97.9639	0.742918	0.105018	Tmeff1	chr4	+	48585174	48663131	2549	protein_coding	transmembrane_protein_with_EGF-like_and_two_follistatin-like_domains_1
ENSMUSG00000021127	2518.28	4006.79	-0.669969	0.105389	Zfp36l1	chr12	-	80107760	80113013	2984	protein_coding	zinc_finger_protein_36_C3H_type-like_1
ENSMUSG00000030149	35.5677	17.2981	1.03618	0.105397	Klrk1	chr6	-	129610323	129623864	7183	protein_coding	killer_cell_lectin-like_receptor_subfamily_K_member_1
ENSMUSG00000105981	6.06295	16.1457	-1.39113	0.10544	2810428J06Rik	chr3	-	135425237	135427932	2696	TEC	RIKEN_cDNA_2810428J06_gene
ENSMUSG00000077734	15.6087	5.77444	1.41952	0.10544	Snord83b	chr15	-	80078498	80078591	94	snoRNA	small_nucleolar_RNA_C/D_box_83B
ENSMUSG00000102863	6.06295	16.1457	-1.39113	0.10544	Gm37639	chr17	-	71366052	71368836	2785	TEC	predicted_gene_37639
ENSMUSG00000109367	15.6087	5.77444	1.41952	0.10544	RP24-120F8.3	chr7	+	80979893	80981291	1399	processed_pseudogene	NA
ENSMUSG00000108813	15.6087	5.77444	1.41952	0.10544	RP23-402P24.9	chr6	+	71683298	71683885	588	processed_pseudogene	NA
ENSMUSG00000046338	15.6087	5.77444	1.41952	0.10544	Gpat2	chr2	+	127425199	127436092	2628	protein_coding	glycerol-3-phosphate_acyltransferase_2_mitochondrial
ENSMUSG00000101587	15.6087	5.77444	1.41952	0.10544	Gm29036	chr5	-	45768867	45769743	877	transcribed_processed_pseudogene	predicted_gene_29036
ENSMUSG00000024210	31.2288	57.631	-0.880523	0.105611	Ip6k3	chr17	-	27143969	27167764	2307	protein_coding	inositol_hexaphosphate_kinase_3
ENSMUSG00000068735	65.0723	35.736	0.863174	0.105858	Trp53i11	chr2	+	93187548	93201759	3690	protein_coding	transformation_related_protein_53_inducible_protein_11
ENSMUSG00000028542	64.2045	35.736	0.843846	0.105858	Slc6a9	chr4	+	117834506	117875198	5141	protein_coding	solute_carrier_family_6_(neurotransmitter_transporter_glycine)_member_9
ENSMUSG00000016526	124.081	72.6118	0.772372	0.106067	Dyrk3	chr1	-	131127455	131138340	3178	protein_coding	dual-specificity_tyrosine-(Y)-phosphorylation_regulated_kinase_3
ENSMUSG00000024610	3337.47	5300.9	-0.667455	0.106313	Cd74	chr18	+	60803848	60812646	1410	protein_coding	CD74_antigen_(invariant_polypeptide_of_major_histocompatibility_complex_class_II_antigen-associated)
ENSMUSG00000029534	382.68	614.224	-0.682381	0.10667	St7	chr6	+	17692933	17943025	9042	protein_coding	suppression_of_tumorigenicity_7
ENSMUSG00000047115	99.7835	57.631	0.791127	0.106842	Fam221a	chr6	+	49367739	49390539	4537	protein_coding	family_with_sequence_similarity_221_member_A
ENSMUSG00000033174	126.685	74.9165	0.757284	0.107058	Mgll	chr6	+	88724412	88828360	5077	protein_coding	monoglyceride_lipase
ENSMUSG00000020493	859.09	537.016	0.677774	0.107284	Prr11	chr11	-	87089153	87108708	3824	protein_coding	proline_rich_11
ENSMUSG00000029915	1247.86	782.47	0.673295	0.10766	Clec5a	chr6	-	40574894	40585821	3840	protein_coding	C-type_lectin_domain_family_5_member_a
ENSMUSG00000048647	59.8656	32.2789	0.889426	0.107865	Exd1	chr2	-	119516505	119547627	6042	protein_coding	exonuclease_3'-5'_domain_containing_1
ENSMUSG00000029591	232.554	141.754	0.713883	0.108057	Ung	chr5	+	114130386	114139323	5468	protein_coding	uracil_DNA_glycosylase
ENSMUSG00000087434	26.0221	11.5362	1.16719	0.108379	Rab11fip4os1	chr11	-	79607079	79623163	2187	antisense	RAB11_family_interacting_protein_4_(class_II)_opposite_strand_1
ENSMUSG00000045007	26.0221	11.5362	1.16719	0.108379	Tubg2	chr11	+	101155907	101161787	1754	protein_coding	tubulin_gamma_2
ENSMUSG00000056643	26.0221	11.5362	1.16719	0.108379	Chst13	chr6	-	90308349	90325185	1653	protein_coding	carbohydrate_(chondroitin_4)_sulfotransferase_13
ENSMUSG00000038421	12.1375	26.517	-1.11751	0.108379	Fcrla	chr1	-	170917576	170927583	1745	protein_coding	Fc_receptor-like_A
ENSMUSG00000053398	765.37	478.245	0.678327	0.108392	Phgdh	chr3	-	98313170	98339990	2486	protein_coding	3-phosphoglycerate_dehydrogenase
ENSMUSG00000082321	20.8154	9.23151	1.16507	0.108539	Gm14253	chr2	-	156347202	156347840	639	processed_pseudogene	predicted_gene_14253
ENSMUSG00000083337	20.8154	9.23151	1.16507	0.108539	Gm11539	chr11	+	96248633	96249189	557	processed_pseudogene	predicted_gene_11539
ENSMUSG00000089942	1060.42	1684.77	-0.667837	0.108622	Pira2	chr7	-	3836812	3845051	3462	protein_coding	paired-Ig-like_receptor_A2
ENSMUSG00000039693	178.751	107.183	0.737475	0.108623	Msantd3	chr4	+	48539935	48561919	1973	protein_coding	Myb/SANT-like_DNA-binding_domain_containing_3
ENSMUSG00000021360	246.438	150.973	0.706666	0.108801	Gcnt2	chr13	+	40859768	40960891	7038	protein_coding	glucosaminyl_(N-acetyl)_transferase_2_I-branching_enzyme
ENSMUSG00000097429	86.7668	144.059	-0.730311	0.109373	Gm26520	chr12	-	3343816	3357153	1423	lincRNA	predicted_gene_26520
ENSMUSG00000032501	1846.62	2924.72	-0.663358	0.109417	Trib1	chr15	+	59648350	59656550	5699	protein_coding	tribbles_homolog_1_(Drosophila)
ENSMUSG00000038742	97.1801	56.4786	0.782122	0.109682	Angptl6	chr9	-	20873809	20879727	1581	protein_coding	angiopoietin-like_6
ENSMUSG00000060429	97.1801	56.4786	0.782122	0.109682	Sntb1	chr15	-	55638843	55906949	2869	protein_coding	syntrophin_basic_1
ENSMUSG00000032690	5868.78	9271.96	-0.659797	0.109842	Oas2	chr5	-	120730333	120749853	4451	protein_coding	2'-5'_oligoadenylate_synthetase_2
ENSMUSG00000102027	25.1543	47.2597	-0.905468	0.110029	Gm28914	chr1	+	131259507	131260553	667	antisense	predicted_gene_28914
ENSMUSG00000029298	1583.69	2506.41	-0.662277	0.110349	Gbp9	chr5	-	105077630	105139539	5173	protein_coding	guanylate-binding_protein_9
ENSMUSG00000033192	3143.95	4966.71	-0.659682	0.110492	Lpcat2	chr8	+	92855350	92919279	3377	protein_coding	lysophosphatidylcholine_acyltransferase_2
ENSMUSG00000029414	931.116	584.263	0.672279	0.11055	Kntc1	chr5	+	123749716	123821593	7983	protein_coding	kinetochore_associated_1
ENSMUSG00000027115	138.834	82.9831	0.741938	0.110656	Kif18a	chr2	+	109280738	109341747	9832	protein_coding	kinesin_family_member_18A
ENSMUSG00000005410	2534.77	1602.95	0.661099	0.111083	Mcm5	chr8	+	75109528	75128439	3422	protein_coding	minichromosome_maintenance_deficient_5_cell_division_cycle_46_(S._cerevisiae)
ENSMUSG00000055639	160.528	96.8115	0.729133	0.111211	Dach1	chr14	-	97786853	98169765	7317	protein_coding	dachshund_1_(Drosophila)
ENSMUSG00000024922	49.4522	85.2878	-0.78425	0.112118	Ovol1	chr19	-	5549137	5560575	2900	protein_coding	OVO_homolog-like_1_(Drosophila)
ENSMUSG00000026489	485.078	303.085	0.678365	0.112475	Adck3	chr1	-	180165238	180199602	5293	protein_coding	aarF_domain_containing_kinase_3
ENSMUSG00000022747	141.437	230.486	-0.703841	0.112582	St3gal6	chr16	-	58468125	58524243	6080	protein_coding	ST3_beta-galactoside_alpha-23-sialyltransferase_6
ENSMUSG00000039943	95.4446	55.3263	0.785842	0.11268	Plcb4	chr2	+	135659011	136014593	8970	protein_coding	phospholipase_C_beta_4
ENSMUSG00000097417	27.7577	50.7168	-0.865733	0.11268	Gm26669	chr12	+	80108034	80113000	1808	lincRNA	predicted_gene_26669
ENSMUSG00000027326	551.897	345.723	0.674671	0.113396	Casc5	chr2	+	119047119	119105501	8542	protein_coding	cancer_susceptibility_candidate_5
ENSMUSG00000024937	7634.71	12001.9	-0.652607	0.113578	Ehbp1l1	chr19	-	5707376	5726317	6440	protein_coding	EH_domain_binding_protein_1-like_1
ENSMUSG00000102055	194.371	313.457	-0.688959	0.113613	Gm28913	chr1	+	131263330	131266749	364	antisense	predicted_gene_28913
ENSMUSG00000103574	5.19514	13.841	-1.38816	0.113724	Gm37116	chr3	-	88284607	88284753	147	processed_pseudogene	predicted_gene_37116
ENSMUSG00000087064	5.19514	13.841	-1.38816	0.113724	Sap30bpos	chr11	-	115946450	115952105	2352	antisense	SAP30_binding_protein_opposite_strand
ENSMUSG00000094546	5.19514	13.841	-1.38816	0.113724	Ighv1-26	chr12	-	114788372	114788805	351	IG_V_gene	immunoglobulin_heavy_variable_1-26
ENSMUSG00000009545	13.8731	4.6221	1.56538	0.113724	Kcnq1	chr7	+	143106362	143427042	4093	protein_coding	potassium_voltage-gated_channel_subfamily_Q_member_1
ENSMUSG00000093989	5.19514	13.841	-1.38816	0.113724	Rnasek	chr11	-	70238124	70239842	885	protein_coding	ribonuclease_RNase_K
ENSMUSG00000101392	5.19514	13.841	-1.38816	0.113724	Gm29163	chr9	-	83938369	83938475	107	antisense	predicted_gene_29163
ENSMUSG00000092556	5.19514	13.841	-1.38816	0.113724	Olfr755-ps1	chr17	+	37276648	37278105	910	unprocessed_pseudogene	olfactory_receptor_755_pseudogene_1
ENSMUSG00000051998	5.19514	13.841	-1.38816	0.113724	Lax1	chr1	-	133679091	133690108	2309	protein_coding	lymphocyte_transmembrane_adaptor_1
ENSMUSG00000103967	5.19514	13.841	-1.38816	0.113724	Gm38214	chr9	-	88680939	88681926	988	TEC	predicted_gene_38214
ENSMUSG00000047507	13.8731	4.6221	1.56538	0.113724	Baiap3	chr17	-	25242659	25256364	5112	protein_coding	BAI1-associated_protein_3
ENSMUSG00000108214	13.8731	4.6221	1.56538	0.113724	Gm43982	chr6	+	134073354	134075182	1829	TEC	predicted_gene_43982
ENSMUSG00000021478	13.8731	4.6221	1.56538	0.113724	Drd1	chr13	-	54051186	54055658	3526	protein_coding	dopamine_receptor_D1
ENSMUSG00000083235	5.19514	13.841	-1.38816	0.113724	Gm13246	chr4	-	145844404	145844718	315	processed_pseudogene	predicted_gene_13246
ENSMUSG00000028718	447.763	280.038	0.676976	0.113865	Stil	chr4	+	115000159	115043196	5795	protein_coding	Scl/Tal1_interrupting_locus
ENSMUSG00000035458	126.685	206.286	-0.702648	0.113965	Tnni3	chr7	-	4518305	4524229	2063	protein_coding	troponin_I_cardiac_3
ENSMUSG00000037313	1568.07	993.353	0.658571	0.114064	Tacc3	chr5	+	33658128	33678995	3552	protein_coding	transforming_acidic_coiled-coil_containing_protein_3
ENSMUSG00000021913	28.6255	13.841	1.0436	0.114153	Ogdhl	chr14	+	32322019	32347820	3449	protein_coding	oxoglutarate_dehydrogenase-like
ENSMUSG00000002835	859.09	541.625	0.665446	0.114318	Chaf1a	chr17	+	56040416	56068026	3308	protein_coding	chromatin_assembly_factor_1_subunit_A_(p150)
ENSMUSG00000035121	274.207	169.411	0.694506	0.11438	Neil2	chr14	-	63182443	63193541	1932	protein_coding	nei_like_2_(E._coli)
ENSMUSG00000040658	142.305	85.2878	0.73806	0.114425	Dnph1	chr17	+	46496789	46499618	1106	protein_coding	2'-deoxynucleoside_5'-phosphate_N-hydrolase_1
ENSMUSG00000022408	533.673	334.199	0.675134	0.114433	Fam83f	chr15	+	80671847	80700420	2988	protein_coding	family_with_sequence_similarity_83_member_F
ENSMUSG00000097295	93.709	154.43	-0.719654	0.114467	Hmgb1-ps8	chr10	-	22262742	22263367	626	processed_pseudogene	high_mobility_group_box_1_pseudogene_8
ENSMUSG00000042489	919.835	580.806	0.663255	0.114501	Clspn	chr4	+	126556935	126593903	7186	protein_coding	claspin
ENSMUSG00000036905	55983.9	87853	-0.650078	0.114508	C1qb	chr4	-	136880129	136886187	1088	protein_coding	complement_component_1_q_subcomponent_beta_polypeptide
ENSMUSG00000002228	90.2379	53.0215	0.766291	0.114676	Ppm1j	chr3	+	104781056	104786018	1814	protein_coding	protein_phosphatase_1J
ENSMUSG00000045312	7143.55	4553.01	0.649811	0.115533	Lhfpl2	chr13	+	94057796	94195409	8276	protein_coding	lipoma_HMGIC_fusion_partner-like_2
ENSMUSG00000034023	457.309	286.952	0.672226	0.115556	Fancd2	chr6	+	113531682	113597017	7937	protein_coding	Fanconi_anemia_complementation_group_D2
ENSMUSG00000029730	1998.48	1269.92	0.654139	0.115573	Mcm7	chr5	-	138164583	138172422	4426	protein_coding	minichromosome_maintenance_deficient_7_(S._cerevisiae)
ENSMUSG00000084797	24.2865	44.9549	-0.883885	0.115585	Gm14321	chr2	+	167777467	167782569	852	lincRNA	predicted_gene_14321
ENSMUSG00000048481	19.0798	36.8884	-0.94528	0.11559	Mypop	chr7	+	18991245	19001766	2655	protein_coding	Myb-related_transcription_factor_partner_of_profilin
ENSMUSG00000103845	93.709	54.1739	0.78971	0.115846	Gm19026	chr1	-	6429655	6441296	4530	processed_pseudogene	predicted_gene_19026
ENSMUSG00000097727	63.3367	35.736	0.824255	0.116155	F630040K05Rik	chr17	+	45734506	45788594	5213	lincRNA	RIKEN_cDNA_F630040K05_gene
ENSMUSG00000039232	843.47	533.559	0.660621	0.116607	Stx11	chr10	-	12939983	12964259	2396	protein_coding	syntaxin_11
ENSMUSG00000079363	244.703	390.665	-0.674518	0.116753	Gbp4	chr5	-	105115767	105139586	7494	protein_coding	guanylate_binding_protein_4
ENSMUSG00000049723	13172	8413.44	0.646703	0.116831	Mmp12	chr9	+	7344381	7369499	7237	protein_coding	matrix_metallopeptidase_12
ENSMUSG00000026700	85.899	49.5644	0.79237	0.116887	Tnfsf4	chr1	+	161395409	161418410	1842	protein_coding	tumor_necrosis_factor_(ligand)_superfamily_member_4
ENSMUSG00000017692	8.66635	19.6028	-1.16339	0.117164	Rhbdl3	chr11	+	80300912	80355955	4734	protein_coding	rhomboid_veinlet-like_3_(Drosophila)
ENSMUSG00000065591	7.79856	19.6028	-1.31314	0.117164	Gm22753	chr11	-	23479561	23479667	107	snRNA	predicted_gene_22753
ENSMUSG00000006313	8.66635	19.6028	-1.16339	0.117164	Upk1a	chr7	-	30603092	30612847	1421	protein_coding	uroplakin_1A
ENSMUSG00000033763	19.0798	8.07915	1.23023	0.117164	Mtss1l	chr8	+	110721476	110741400	5311	protein_coding	metastasis_suppressor_1-like
ENSMUSG00000086341	8.66635	19.6028	-1.16339	0.117164	Gm15932	chr14	-	55567219	55575991	512	antisense	predicted_gene_15932
ENSMUSG00000104068	19.0798	8.07915	1.23023	0.117164	Gm37199	chr3	-	50624347	50628411	4065	TEC	predicted_gene_37199
ENSMUSG00000025555	19.0798	8.07915	1.23023	0.117164	Farp1	chr14	+	121035200	121283744	5524	protein_coding	FERM_RhoGEF_(Arhgef)_and_pleckstrin_domain_protein_1_(chondrocyte-derived)
ENSMUSG00000070390	950.207	1492.33	-0.651153	0.118151	Nlrp1b	chr11	-	71153102	71230733	6305	protein_coding	NLR_family_pyrin_domain_containing_1B
ENSMUSG00000075269	47.7167	25.3647	0.909439	0.11816	Bex6	chr16	+	32186186	32186949	764	protein_coding	brain_expressed_gene_6
ENSMUSG00000063659	2135.59	1362.11	0.648767	0.118347	Zbtb18	chr1	+	177442351	177450764	6138	protein_coding	zinc_finger_and_BTB_domain_containing_18
ENSMUSG00000002870	2106.09	1343.67	0.648358	0.118622	Mcm2	chr6	-	88883474	88898780	6956	protein_coding	minichromosome_maintenance_deficient_2_mitotin_(S._cerevisiae)
ENSMUSG00000025324	452.97	284.647	0.670106	0.118809	Atp10a	chr7	+	58656166	58829420	5587	protein_coding	ATPase_class_V_type_10A
ENSMUSG00000027204	16.4765	32.2789	-0.963362	0.11883	Fbn1	chr2	-	125300594	125507993	12128	protein_coding	fibrillin_1
ENSMUSG00000019214	361.853	227.029	0.672359	0.119791	Chtf18	chr17	-	25718926	25727419	4584	protein_coding	CTF18_chromosome_transmission_fidelity_factor_18
ENSMUSG00000006611	2419.36	3777.47	-0.642759	0.120271	Hfe	chr13	-	23702034	23710854	3572	protein_coding	hemochromatosis
ENSMUSG00000057219	778.387	1220.37	-0.64864	0.120514	Armc7	chr11	+	115475667	115490467	3069	protein_coding	armadillo_repeat_containing_7
ENSMUSG00000079020	2520.89	3934.19	-0.642099	0.12058	Slc45a4	chr15	-	73577424	73645762	8471	protein_coding	solute_carrier_family_45_member_4
ENSMUSG00000037905	1105.54	704.109	0.650829	0.120732	Bri3bp	chr5	+	125441568	125460370	6571	protein_coding	Bri3_binding_protein
ENSMUSG00000020902	72.8823	41.4978	0.811342	0.120788	Ntn1	chr11	-	68209364	68400823	6277	protein_coding	netrin_1
ENSMUSG00000071637	865.165	1355.2	-0.647348	0.120827	Cebpd	chr16	+	15887286	15888466	1180	pseudogene	CCAAT/enhancer_binding_protein_(C/EBP)_delta
ENSMUSG00000050578	1260	803.212	0.64953	0.12084	Mmp13	chr9	+	7272514	7283333	2675	protein_coding	matrix_metallopeptidase_13
ENSMUSG00000027624	2165.97	3379.9	-0.64193	0.120951	Epb41l1	chr2	+	156420909	156543214	11528	protein_coding	erythrocyte_membrane_protein_band_4.1_like_1
ENSMUSG00000062248	622.187	394.122	0.658611	0.121047	Cks2	chr13	+	51645232	51650660	692	protein_coding	CDC28_protein_kinase_regulatory_subunit_2
ENSMUSG00000026825	98.0479	57.631	0.765847	0.121241	Dnm1	chr2	-	32308471	32353338	5249	protein_coding	dynamin_1
ENSMUSG00000043243	51.1878	87.5926	-0.773039	0.121681	Fam129c	chr8	+	71597648	71607936	3560	protein_coding	family_with_sequence_similarity_129_member_C
ENSMUSG00000076934	23.4188	43.8026	-0.898711	0.121739	Iglv1	chr16	-	19085017	19085500	391	IG_V_gene	immunoglobulin_lambda_variable_1
ENSMUSG00000031488	805.288	512.816	0.650993	0.121758	Rab11fip1	chr8	-	27138773	27174646	7965	protein_coding	RAB11_family_interacting_protein_1_(class_I)
ENSMUSG00000041859	2886.22	1850.71	0.641082	0.121891	Mcm3	chr1	-	20802968	20820312	3752	protein_coding	minichromosome_maintenance_deficient_3_(S._cerevisiae)
ENSMUSG00000073728	44.2455	76.0689	-0.779486	0.122101	Tmem51os1	chr4	+	142083972	142088099	3562	antisense	Tmem51_opposite_strand_1
ENSMUSG00000088609	26.8899	12.6886	1.07817	0.122265	Gm24187	chr13	-	9834469	9834525	57	miRNA	predicted_gene_24187
ENSMUSG00000090264	26.8899	12.6886	1.07817	0.122265	Eif4ebp3	chr18	+	36664060	36665917	744	protein_coding	eukaryotic_translation_initiation_factor_4E_binding_protein_3
ENSMUSG00000070868	13.0053	27.6694	-1.08006	0.122265	Skint3	chr4	+	112232245	112300468	3843	protein_coding	selection_and_upkeep_of_intraepithelial_T_cells_3
ENSMUSG00000030402	69.4112	115.249	-0.730107	0.122468	Ppm1n	chr7	-	19276805	19280064	2234	protein_coding	protein_phosphatase_Mg2+/Mn2+_dependent_1N_(putative)
ENSMUSG00000029510	18.212	35.736	-0.966304	0.122675	Gpc2	chr5	-	138273655	138280005	4274	protein_coding	glypican_2_(cerebroglycan)
ENSMUSG00000092202	34.6999	17.2981	1.00068	0.122675	Stk19-ps1	chr17	-	34744753	34747154	517	unprocessed_pseudogene	serine/threonine_kinase_19_pseudogene_1
ENSMUSG00000109282	52.9233	89.8973	-0.762481	0.122739	RP23-16L19.5	chr7	+	98895930	98899545	1369	antisense	NA
ENSMUSG00000089636	52.9233	89.8973	-0.762481	0.122739	1700058P15Rik	chr7	+	19258492	19259739	413	antisense	RIKEN_cDNA_1700058P15_gene
ENSMUSG00000097113	89.3701	53.0215	0.752371	0.122739	Gm19705	chr1	+	136670769	136690804	1558	lincRNA	predicted_gene_19705
ENSMUSG00000049191	2621.55	4079.39	-0.637899	0.122948	Rgag4	chrX	-	102066544	102071304	4761	protein_coding	retrotransposon_gag_domain_containing_4
ENSMUSG00000098609	12.1375	3.46978	1.77707	0.123085	Anxa11os	chr14	-	25856777	25870266	2479	antisense	annexin_A11_opposite_strand
ENSMUSG00000088632	4.32733	12.6886	-1.52015	0.123085	Gm22314	chr8	+	123523260	123523540	281	misc_RNA	predicted_gene_22314
ENSMUSG00000030206	4.32733	12.6886	-1.52015	0.123085	Gsg1	chr6	-	135237326	135254351	1586	protein_coding	germ_cell-specific_gene_1
ENSMUSG00000089809	12.1375	3.46978	1.77707	0.123085	A930011G23Rik	chr5	-	99297244	99729065	10496	protein_coding	RIKEN_cDNA_A930011G23_gene
ENSMUSG00000079710	4.32733	12.6886	-1.52015	0.123085	Gm3448	chr17	-	14964189	15041537	1671	protein_coding	predicted_gene_3448
ENSMUSG00000086245	12.1375	3.46978	1.77707	0.123085	Gm16170	chr11	-	48843648	48853493	3754	processed_transcript	predicted_gene_16170
ENSMUSG00000024245	12.1375	3.46978	1.77707	0.123085	Tmem178	chr17	+	80944632	81001816	1696	protein_coding	transmembrane_protein_178
ENSMUSG00000062545	4.32733	12.6886	-1.52015	0.123085	Tlr12	chr4	-	128615443	128618619	3177	protein_coding	toll-like_receptor_12
ENSMUSG00000076619	4.32733	12.6886	-1.52015	0.123085	Ighj3	chr12	-	113429085	113429132	48	IG_J_gene	immunoglobulin_heavy_joining_3
ENSMUSG00000036446	12.1375	3.46978	1.77707	0.123085	Lum	chr10	+	97565501	97572703	2075	protein_coding	lumican
ENSMUSG00000087113	12.1375	3.46978	1.77707	0.123085	Gm11714	chr11	+	107428276	107435686	876	processed_transcript	predicted_gene_11714
ENSMUSG00000097814	12.1375	3.46978	1.77707	0.123085	Panct2	chr1	+	96871126	96907796	4120	antisense	pluripotency-associated_noncoding_transcript_2
ENSMUSG00000065226	12.1375	3.46978	1.77707	0.123085	Gm25791	chr9	+	15314845	15314981	137	snoRNA	predicted_gene_25791
ENSMUSG00000071181	4.32733	12.6886	-1.52015	0.123085	3830408C21Rik	chr13	+	107031963	107033673	1711	protein_coding	RIKEN_cDNA_3830408C21_gene
ENSMUSG00000029101	216.066	133.687	0.692312	0.123188	Rgs12	chr5	+	34949445	35039644	8272	protein_coding	regulator_of_G-protein_signaling_12
ENSMUSG00000067714	270.736	427.541	-0.658831	0.123706	Lpar5	chr6	+	125067920	125082472	1515	protein_coding	lysophosphatidic_acid_receptor_5
ENSMUSG00000026683	733.262	467.874	0.648134	0.124025	Nuf2	chr1	-	169497934	169531464	6341	protein_coding	NUF2_NDC80_kinetochore_complex_component_homolog_(S._cerevisiae)
ENSMUSG00000067916	795.743	1241.11	-0.641144	0.124184	Gm13139	chr4	+	147132038	147180579	2917	protein_coding	predicted_gene_13139
ENSMUSG00000037852	45.9811	24.2123	0.922921	0.124202	Cpe	chr8	-	64592558	64693040	2087	protein_coding	carboxypeptidase_E
ENSMUSG00000048327	632.6	402.189	0.65333	0.124247	Ckap2l	chr2	-	129268210	129297212	3137	protein_coding	cytoskeleton_associated_protein_2-like
ENSMUSG00000052534	300.241	189.001	0.667526	0.12443	Pbx1	chr1	-	168119364	168432270	13844	protein_coding	pre_B_cell_leukemia_homeobox_1
ENSMUSG00000030124	57.2622	96.8115	-0.755853	0.124668	Lag3	chr6	-	124904361	124911705	2109	protein_coding	lymphocyte-activation_gene_3
ENSMUSG00000072437	124.081	74.9165	0.72736	0.124672	Nanos1	chr19	+	60755987	60759913	3927	protein_coding	nanos_homolog_1_(Drosophila)
ENSMUSG00000062661	109.329	65.6976	0.734106	0.124712	Ncs1	chr2	+	31245823	31295989	4653	protein_coding	neuronal_calcium_sensor_1
ENSMUSG00000042178	973.637	1516.53	-0.639221	0.124915	Armc5	chr7	+	128237342	128245100	3849	protein_coding	armadillo_repeat_containing_5
ENSMUSG00000107560	41.6422	71.4594	-0.776651	0.125205	Gm44199	chr6	-	113610318	113612445	739	antisense	predicted_gene_44199
ENSMUSG00000039521	41.6422	71.4594	-0.776651	0.125205	Foxp3	chrX	+	7579676	7595243	3989	protein_coding	forkhead_box_P3
ENSMUSG00000038540	70.279	40.3455	0.799485	0.125205	Tmc3	chr7	+	83584927	83625614	9027	protein_coding	transmembrane_channel-like_gene_family_3
ENSMUSG00000035365	216.934	134.84	0.685719	0.125247	Parpbp	chr10	-	88091432	88146941	3594	protein_coding	PARP1_binding_protein
ENSMUSG00000032232	803.553	513.968	0.644643	0.125443	Cgnl1	chr9	-	71626509	71771602	7844	protein_coding	cingulin-like_1
ENSMUSG00000086191	10.4019	21.9076	-1.06325	0.125507	Zfp652os	chr11	-	95700106	95712754	537	antisense	zinc_finger_protein_652_opposite_strand
ENSMUSG00000099384	10.4019	21.9076	-1.06325	0.125507	1700110C19Rik	chr17	+	10324602	10329307	717	lincRNA	RIKEN_cDNA_1700110C19_gene
ENSMUSG00000097904	10.4019	21.9076	-1.06325	0.125507	Gm26711	chr5	+	110385835	110388073	1833	lincRNA	predicted_gene_26711
ENSMUSG00000074357	10.4019	21.9076	-1.06325	0.125507	AA386476	chr8	+	47675391	47677055	1665	protein_coding	expressed_sequence_AA386476
ENSMUSG00000042745	98.9157	58.7834	0.750034	0.12555	Id1	chr2	+	152736251	152737410	1160	protein_coding	inhibitor_of_DNA_binding_1
ENSMUSG00000047246	19.9476	38.0407	-0.925802	0.12588	Hist1h2be	chr13	-	23583742	23621124	4374	protein_coding	histone_cluster_1_H2be
ENSMUSG00000057762	37.3033	19.6028	0.925294	0.12588	Gm6169	chr13	-	97098237	97099296	1060	protein_coding	predicted_gene_6169
ENSMUSG00000074807	37.3033	19.6028	0.925294	0.12588	Gm10762	chr2	-	128966593	128967725	1133	protein_coding	predicted_gene_10762
ENSMUSG00000055725	129.288	78.3736	0.721609	0.125984	Paqr3	chr5	-	97082329	97111596	7566	protein_coding	progestin_and_adipoQ_receptor_family_member_III
ENSMUSG00000109157	27.7577	49.5644	-0.832648	0.126354	RP24-439I22.8	chr7	+	59318631	59321823	3193	TEC	NA
ENSMUSG00000003779	703.758	449.436	0.646884	0.126508	Kif20a	chr18	+	34624624	34633265	3796	protein_coding	kinesin_family_member_20A
ENSMUSG00000024579	310.654	195.915	0.664888	0.126708	Pcyox1l	chr18	-	61696837	61707635	2645	protein_coding	prenylcysteine_oxidase_1_like
ENSMUSG00000097705	240.364	379.141	-0.65713	0.126847	Gm26740	chr10	-	22187013	22302835	1724	antisense	predicted_gene_26740
ENSMUSG00000039238	15.6087	29.9742	-0.934276	0.126945	Zfp750	chr11	-	121510978	121519333	3232	protein_coding	zinc_finger_protein_750
ENSMUSG00000024180	3264.57	5054.29	-0.630587	0.126948	Tmem8	chr17	+	26113316	26123254	3464	protein_coding	transmembrane_protein_8_(five_membrane-spanning_domains)
ENSMUSG00000099974	550.161	858.526	-0.641841	0.127176	Bcl2a1d	chr9	-	88723285	88731914	863	protein_coding	B_cell_leukemia/lymphoma_2_related_protein_A1d
ENSMUSG00000030263	3143.95	4866.46	-0.630263	0.127193	Lrmp	chr6	+	145115653	145174934	4070	protein_coding	lymphoid-restricted_membrane_protein
ENSMUSG00000106874	6.93076	17.2981	-1.30089	0.127281	Gm20186	chr6	-	18845910	18848207	1050	lincRNA	predicted_gene_20186
ENSMUSG00000061859	16.4765	6.92679	1.23896	0.127281	Inadl	chr4	+	98395785	98719603	13086	protein_coding	InaD-like_(Drosophila)
ENSMUSG00000029648	16.4765	6.92679	1.23896	0.127281	Flt1	chr5	-	147561604	147726011	13504	protein_coding	FMS-like_tyrosine_kinase_1
ENSMUSG00000073485	6.93076	17.2981	-1.30089	0.127281	H3f3aos	chr1	+	180813776	180816859	3044	antisense	H3_histone_family_3A_opposite_strand
ENSMUSG00000052572	16.4765	6.92679	1.23896	0.127281	Dlg2	chr7	+	91090706	92449247	13213	protein_coding	discs_large_homolog_2_(Drosophila)
ENSMUSG00000088400	6.93076	17.2981	-1.30089	0.127281	Gm25889	chr11	-	106764635	106764741	107	snRNA	predicted_gene_25889
ENSMUSG00000039187	220.405	137.144	0.684175	0.127659	Fanci	chr7	+	79391929	79450264	5774	protein_coding	Fanconi_anemia_complementation_group_I
ENSMUSG00000023795	695.08	1080.93	-0.636894	0.128047	Pisd-ps2	chr17	-	3076578	3084183	2108	transcribed_unprocessed_pseudogene	phosphatidylserine_decarboxylase_pseudogene_2
ENSMUSG00000097231	29.4932	51.8692	-0.81099	0.128247	Gm26852	chr7	-	19382220	19392718	5751	antisense	predicted_gene_26852
ENSMUSG00000073427	29.4932	51.8692	-0.81099	0.128247	Gm4924	chr10	+	82378593	82381237	2645	protein_coding	predicted_gene_4924
ENSMUSG00000070605	462.515	721.394	-0.641089	0.128355	Gm13251	chr4	+	146449023	146470292	4550	protein_coding	predicted_gene_13251
ENSMUSG00000095690	22.551	41.4978	-0.875091	0.128584	Rab11b-ps2	chr19	-	7398421	7399077	657	processed_pseudogene	RAB11B_member_RAS_oncogene_family_pseudogene_2
ENSMUSG00000100147	110.197	66.8499	0.720454	0.128623	1700047M11Rik	chr1	+	182287990	182303325	2846	lincRNA	RIKEN_cDNA_1700047M11_gene
ENSMUSG00000035455	749.75	480.55	0.641651	0.128728	Fignl1	chr11	-	11787431	11808962	4839	protein_coding	fidgetin-like_1
ENSMUSG00000084918	178.751	110.64	0.691723	0.128794	Gm12708	chr4	+	95193313	95209727	1293	lincRNA	predicted_gene_12708
ENSMUSG00000035783	144.908	88.7449	0.706939	0.12882	Acta2	chr19	-	34241090	34255336	1781	protein_coding	actin_alpha_2_smooth_muscle_aorta
ENSMUSG00000037613	482.474	307.695	0.648835	0.128878	Tnfrsf23	chr7	-	143665809	143685872	3962	protein_coding	tumor_necrosis_factor_receptor_superfamily_member_23
ENSMUSG00000040260	164.867	101.421	0.700547	0.129268	Daam2	chr17	-	49456022	49564337	6045	protein_coding	dishevelled_associated_activator_of_morphogenesis_2
ENSMUSG00000034570	492.02	313.457	0.650335	0.129324	Inpp5j	chr11	-	3494375	3504821	5092	protein_coding	inositol_polyphosphate_5-phosphatase_J
ENSMUSG00000022505	443.424	282.343	0.651112	0.129709	Emp2	chr16	-	10281749	10313968	3440	protein_coding	epithelial_membrane_protein_2
ENSMUSG00000044201	150.982	92.202	0.711062	0.129806	Cdc25c	chr18	-	34732997	34751533	1941	protein_coding	cell_division_cycle_25C
ENSMUSG00000107749	82.4279	134.84	-0.708869	0.129893	Gm44321	chr6	+	71276494	71279348	2855	TEC	predicted_gene_44321
ENSMUSG00000066894	117.139	70.307	0.735864	0.129934	Vsig10	chr5	+	117319083	117355005	5305	protein_coding	V-set_and_immunoglobulin_domain_containing_10
ENSMUSG00000087060	68.5434	39.1931	0.80517	0.129949	Eldr	chr11	-	16935154	16951282	2426	processed_transcript	Egfr_long_non-coding_downstream_RNA
ENSMUSG00000037617	40.7744	69.1547	-0.759711	0.129949	Spag1	chr15	+	36179368	36235610	3814	protein_coding	sperm_associated_antigen_1
ENSMUSG00000024640	1477.82	954.172	0.631109	0.130083	Psat1	chr19	-	15904678	15947337	4254	protein_coding	phosphoserine_aminotransferase_1
ENSMUSG00000107428	105.858	171.715	-0.696985	0.13012	Gm44154	chr6	+	116630222	116632945	2724	TEC	predicted_gene_44154
ENSMUSG00000043940	6654.99	10257.2	-0.62412	0.130177	Wdfy3	chr5	-	101832956	102069921	15343	protein_coding	WD_repeat_and_FYVE_domain_containing_3
ENSMUSG00000025790	563.178	874.659	-0.634969	0.13122	Slco3a1	chr7	-	74275419	74554780	8474	protein_coding	solute_carrier_organic_anion_transporter_family_member_3a1
ENSMUSG00000020689	296.769	187.849	0.659576	0.131305	Itgb3	chr11	+	104608000	104670476	5901	protein_coding	integrin_beta_3
ENSMUSG00000037855	58.13	32.2789	0.847079	0.131419	Zfp365	chr10	-	67886103	67912662	5205	protein_coding	zinc_finger_protein_365
ENSMUSG00000025746	57.2622	32.2789	0.82543	0.131419	Il6	chr5	+	30013114	30019981	2428	protein_coding	interleukin_6
ENSMUSG00000097990	12.1375	25.3647	-1.05368	0.131633	Gm19557	chr19	+	47512982	47516578	2765	antisense	predicted_gene_19557
ENSMUSG00000053395	25.1543	11.5362	1.11852	0.131633	Cacng8	chr7	+	3390683	3415648	2345	protein_coding	calcium_channel_voltage-dependent_gamma_subunit_8
ENSMUSG00000029359	25.1543	11.5362	1.11852	0.131633	Tesc	chr5	+	118027743	118061878	1591	protein_coding	tescalcin
ENSMUSG00000054793	24.2865	11.5362	1.06815	0.131633	Cadm4	chr7	+	24482023	24504539	2161	protein_coding	cell_adhesion_molecule_4
ENSMUSG00000104082	24.2865	11.5362	1.06815	0.131633	Gm7115	chr3	+	83811471	83832219	832	unprocessed_pseudogene	predicted_gene_7115
ENSMUSG00000031995	388.754	247.772	0.649701	0.132033	St14	chr9	-	31089402	31131853	4577	protein_coding	suppression_of_tumorigenicity_14_(colon_carcinoma)
ENSMUSG00000036552	1271.29	1961.34	-0.625481	0.132149	Ermard	chr17	+	14978864	15064232	6352	protein_coding	ER_membrane_associated_RNA_degradation
ENSMUSG00000048142	477.268	305.39	0.644029	0.132331	Nat8l	chr5	+	33995984	34005916	6670	protein_coding	N-acetyltransferase_8-like
ENSMUSG00000033083	1103.8	1703.21	-0.625691	0.132545	Tbc1d4	chr14	-	101442360	101609191	7676	protein_coding	TBC1_domain_family_member_4
ENSMUSG00000022246	658.633	424.084	0.635044	0.132759	Rai14	chr15	-	10568979	10714631	5008	protein_coding	retinoic_acid_induced_14
ENSMUSG00000021365	658.633	424.084	0.635044	0.132759	Nedd9	chr13	-	41309916	41487320	4712	protein_coding	neural_precursor_cell_expressed_developmentally_down-regulated_gene_9
ENSMUSG00000003824	509.375	326.133	0.643162	0.132795	Syce2	chr8	+	84872111	84888221	1968	protein_coding	synaptonemal_complex_central_element_protein_2
ENSMUSG00000018339	1673.07	1084.39	0.625581	0.132891	Gpx3	chr11	+	54902453	54910377	1813	protein_coding	glutathione_peroxidase_3
ENSMUSG00000006344	357.514	556.606	-0.6384	0.132914	Ggt5	chr10	+	75589340	75617200	4736	protein_coding	gamma-glutamyltransferase_5
ENSMUSG00000051043	262.058	410.255	-0.646283	0.133143	Gprc5c	chr11	+	114851152	114872617	5245	protein_coding	G_protein-coupled_receptor_family_C_group_5_member_C
ENSMUSG00000089683	9.53415	2.31749	1.99336	0.133362	4930570N18Rik	chr1	+	193203038	193226208	332	antisense	RIKEN_cDNA_4930570N18_gene
ENSMUSG00000085403	9.53415	2.31749	1.99336	0.133362	Gm13068	chr4	+	149748518	149749607	876	antisense	predicted_gene_13068
ENSMUSG00000105031	9.53415	2.31749	1.99336	0.133362	Gm3511	chr5	+	113767123	113767326	204	processed_pseudogene	predicted_gene_3511
ENSMUSG00000086387	3.4595	10.3839	-1.5457	0.133362	Gm15563	chr9	+	66572001	66582059	410	antisense	predicted_gene_15563
ENSMUSG00000108333	3.4595	10.3839	-1.5457	0.133362	RP23-338G5.2	chr7	+	35056027	35056379	254	antisense	NA
ENSMUSG00000109398	3.4595	10.3839	-1.5457	0.133362	RP23-143D11.2	chr7	+	6343759	6355433	3411	transcribed_unprocessed_pseudogene	NA
ENSMUSG00000103657	9.53415	2.31749	1.99336	0.133362	Gm37204	chr9	+	100665839	100669799	3961	TEC	predicted_gene_37204
ENSMUSG00000078902	9.53415	2.31749	1.99336	0.133362	Gm14443	chr2	-	175166255	175175871	4859	protein_coding	predicted_gene_14443
ENSMUSG00000097076	9.53415	2.31749	1.99336	0.133362	Platr7	chr10	-	84547417	84553338	1334	lincRNA	pluripotency_associated_transcript_7
ENSMUSG00000108929	3.4595	10.3839	-1.5457	0.133362	Cc2d2b	chr19	+	40748753	40827743	4064	protein_coding	coiled-coil_and_C2_domain_containing_2B
ENSMUSG00000075425	3.4595	10.3839	-1.5457	0.133362	Gm13547	chr2	+	29759312	29764089	843	protein_coding	predicted_gene_13547
ENSMUSG00000044005	9.53415	2.31749	1.99336	0.133362	Gls2	chr10	+	128194457	128210004	3474	protein_coding	glutaminase_2_(liver_mitochondrial)
ENSMUSG00000041287	3.4595	10.3839	-1.5457	0.133362	Sox15	chr11	+	69655314	69656727	861	protein_coding	SRY_(sex_determining_region_Y)-box_15
ENSMUSG00000104126	9.53415	2.31749	1.99336	0.133362	Gm37486	chr1	+	178299396	178299800	405	processed_pseudogene	predicted_gene_37486
ENSMUSG00000082279	9.53415	2.31749	1.99336	0.133362	Gm12870	chr4	-	107327484	107328499	1016	processed_pseudogene	predicted_gene_12870
ENSMUSG00000020698	3.4595	10.3839	-1.5457	0.133362	Cct6b	chr11	-	82719250	82764321	1871	protein_coding	chaperonin_containing_Tcp1_subunit_6b_(zeta)
ENSMUSG00000044320	9.53415	2.31749	1.99336	0.133362	1700001O22Rik	chr2	-	30794769	30803661	2788	protein_coding	RIKEN_cDNA_1700001O22_gene
ENSMUSG00000057969	3.4595	10.3839	-1.5457	0.133362	Sema3b	chr9	-	107597674	107609229	4777	protein_coding	sema_domain_immunoglobulin_domain_(Ig)_short_basic_domain_secreted_(semaphorin)_3B
ENSMUSG00000107946	9.53415	2.31749	1.99336	0.133362	Gm44066	chr6	-	128842558	128843171	519	lincRNA	predicted_gene_44066
ENSMUSG00000086795	9.53415	2.31749	1.99336	0.133362	Gm11579	chr1	-	60776665	60781834	845	lincRNA	predicted_gene_11579
ENSMUSG00000057914	9.53415	2.31749	1.99336	0.133362	Cacnb2	chr2	+	14603088	14987908	13228	protein_coding	calcium_channel_voltage-dependent_beta_2_subunit
ENSMUSG00000057378	9.53415	2.31749	1.99336	0.133362	Ryr3	chr2	-	112631355	113217096	18977	protein_coding	ryanodine_receptor_3
ENSMUSG00000090273	9.53415	2.31749	1.99336	0.133362	Prr22	chr17	+	56770250	56772208	1959	protein_coding	proline_rich_22
ENSMUSG00000020072	9.53415	2.31749	1.99336	0.133362	Pbld2	chr10	+	63024315	63077962	4889	protein_coding	phenazine_biosynthesis-like_protein_domain_containing_2
ENSMUSG00000108709	9.53415	2.31749	1.99336	0.133362	RP24-416M6.4	chr6	-	72120213	72123197	1670	antisense	NA
ENSMUSG00000082072	9.53415	2.31749	1.99336	0.133362	Gm15785	chr6	-	149433780	149434473	694	processed_pseudogene	predicted_gene_15785
ENSMUSG00000031955	35.5677	18.4505	0.943711	0.133727	Bcar1	chr8	-	111710485	111743849	3171	protein_coding	breast_cancer_anti-estrogen_resistance_1
ENSMUSG00000001517	918.967	593.482	0.630752	0.133803	Foxm1	chr6	+	128362967	128376146	5754	protein_coding	forkhead_box_M1
ENSMUSG00000019732	63.3367	36.8884	0.778607	0.133965	Calr3	chr8	-	72424176	72443870	1962	protein_coding	calreticulin_3
ENSMUSG00000090936	87.6346	141.754	-0.692726	0.134102	Gm17705	chr17	+	35165119	35167186	1555	lincRNA	predicted_gene_17705
ENSMUSG00000025856	597.889	384.903	0.635291	0.134386	Pdgfa	chr5	-	138976014	138997370	3119	protein_coding	platelet_derived_growth_factor_alpha
ENSMUSG00000046085	89.3701	144.059	-0.687727	0.134528	4931422A03Rik	chr2	-	103966943	104028361	1602	protein_coding	RIKEN_cDNA_4931422A03_gene
ENSMUSG00000053291	28.6255	50.7168	-0.821533	0.13459	Rab4b	chr7	-	27168424	27178896	1970	protein_coding	RAB4B_member_RAS_oncogene_family
ENSMUSG00000097318	49.4522	27.6694	0.835891	0.13459	1700007L15Rik	chr16	-	33379855	33380727	737	lincRNA	RIKEN_cDNA_1700007L15_gene
ENSMUSG00000040312	324.538	206.286	0.653563	0.134602	Cchcr1	chr17	+	35517100	35531015	5508	protein_coding	coiled-coil_alpha-helical_rod_protein_1
ENSMUSG00000015980	557.971	358.399	0.638526	0.134608	Lrrc27	chr7	+	139212988	139242979	3637	protein_coding	leucine_rich_repeat_containing_27
ENSMUSG00000025933	83.2957	49.5644	0.748041	0.134724	Tmem14a	chr1	+	21218575	21230167	1351	protein_coding	transmembrane_protein_14A
ENSMUSG00000028158	83.2957	49.5644	0.748041	0.134724	Mttp	chr3	-	138089854	138144968	6206	protein_coding	microsomal_triglyceride_transfer_protein
ENSMUSG00000028873	1154.14	747.899	0.625852	0.134754	Cdca8	chr4	-	124918465	124939311	5177	protein_coding	cell_division_cycle_associated_8
ENSMUSG00000071723	104.122	62.2405	0.74165	0.134825	Gspt2	chrX	+	94636069	94643244	3781	protein_coding	G1_to_S_phase_transition_2
ENSMUSG00000090086	260.323	406.798	-0.643659	0.135151	AI480526	chr5	-	123133723	123141666	4725	lincRNA	expressed_sequence_AI480526
ENSMUSG00000060550	2254.48	3459.42	-0.617695	0.13547	H2-Q7	chr17	+	35439155	35443773	4265	protein_coding	histocompatibility_2_Q_region_locus_7
ENSMUSG00000009731	67.6756	110.64	-0.707738	0.135956	Kcnd1	chrX	+	7822289	7838280	5287	protein_coding	potassium_voltage-gated_channel_Shal-related_family_member_1
ENSMUSG00000018800	69.4112	40.3455	0.781595	0.136047	Abca5	chr11	-	110269369	110337716	11437	protein_coding	ATP-binding_cassette_sub-family_A_(ABC1)_member_5
ENSMUSG00000108321	20.8154	39.1931	-0.907703	0.13623	RP23-362F15.1	chr7	+	80751822	80758612	840	antisense	NA
ENSMUSG00000102555	20.8154	39.1931	-0.907703	0.13623	6430511E19Rik	chr7	+	92639949	92643783	3835	TEC	RIKEN_cDNA_6430511E19_gene
ENSMUSG00000094562	39.0388	20.7552	0.908711	0.13623	Trav13-4-dv7	chr14	+	53757356	53757921	385	TR_V_gene	T_cell_receptor_alpha_variable_13-4-DV7
ENSMUSG00000029601	27.7577	13.841	0.999399	0.13625	Iqcd	chr5	+	120589016	120607118	1680	protein_coding	IQ_motif_containing_D
ENSMUSG00000091460	19.9476	9.23151	1.10404	0.136304	Gm7808	chr9	-	19927896	19928282	387	protein_coding	predicted_pseudogene_7808
ENSMUSG00000099413	19.9476	9.23151	1.10404	0.136304	Gm17767	chr1	-	51507086	51596718	3979	lincRNA	predicted_gene_17767
ENSMUSG00000068227	9.53415	20.7552	-1.10969	0.136304	Il2rb	chr15	-	78480553	78495066	2785	protein_coding	interleukin_2_receptor_beta_chain
ENSMUSG00000056895	9.53415	20.7552	-1.10969	0.136304	Hist3h2ba	chr11	+	58948920	58949533	614	protein_coding	histone_cluster_3_H2ba
ENSMUSG00000091492	9.53415	20.7552	-1.10969	0.136304	Gm17025	chr15	-	81415560	81419188	580	antisense	predicted_gene_17025
ENSMUSG00000085143	19.9476	9.23151	1.10404	0.136304	Gm11520	chr11	+	95310429	95324496	630	antisense	predicted_gene_11520
ENSMUSG00000086350	9.53415	20.7552	-1.10969	0.136304	B230369F24Rik	chr1	-	178313328	178318549	2560	antisense	RIKEN_cDNA_B230369F24_gene
ENSMUSG00000047988	9.53415	20.7552	-1.10969	0.136304	4933428G20Rik	chr11	-	97490783	97500340	1425	protein_coding	RIKEN_cDNA_4933428G20_gene
ENSMUSG00000022091	885.124	1360.96	-0.620569	0.136695	Sorbs3	chr14	-	70180468	70207637	2914	protein_coding	sorbin_and_SH3_domain_containing_3
ENSMUSG00000024989	658.633	425.236	0.63113	0.136904	Cep55	chr19	+	38055025	38074425	2778	protein_coding	centrosomal_protein_55
ENSMUSG00000039994	833.057	539.32	0.627209	0.13721	Timeless	chr10	+	128232065	128252941	6115	protein_coding	timeless_circadian_clock_1
ENSMUSG00000002105	1553.31	2380.8	-0.616041	0.137419	Slc39a13	chr2	-	91061791	91070417	4869	protein_coding	solute_carrier_family_39_(metal_ion_transporter)_member_13
ENSMUSG00000033917	1778.94	1159.29	0.61774	0.137521	Gde1	chr7	-	118688545	118705778	1692	protein_coding	glycerophosphodiester_phosphodiesterase_1
ENSMUSG00000054708	775.784	502.445	0.626622	0.137742	Ankrd24	chr10	+	81628540	81647610	8142	protein_coding	ankyrin_repeat_domain_24
ENSMUSG00000040722	3195.15	4887.2	-0.613095	0.137795	Scamp5	chr9	-	57441328	57468024	3190	protein_coding	secretory_carrier_membrane_protein_5
ENSMUSG00000001270	7529.71	11506.4	-0.611758	0.137828	Ckb	chr12	-	111669355	111672338	1478	protein_coding	creatine_kinase_brain
ENSMUSG00000024770	41.6422	23.0599	0.850388	0.138317	Lipn	chr19	+	34067358	34084918	1884	protein_coding	lipase_family_member_N
ENSMUSG00000038085	130.156	206.286	-0.663691	0.138445	Cnbd2	chr2	+	156312299	156375638	3879	protein_coding	cyclic_nucleotide_binding_domain_containing_2
ENSMUSG00000024818	2871.47	4388.23	-0.611817	0.138775	Slc25a45	chr19	+	5877808	5885766	2650	protein_coding	solute_carrier_family_25_member_45
ENSMUSG00000058163	2180.72	3333.81	-0.612327	0.13895	Gm5431	chr11	-	48887422	48902152	3800	protein_coding	predicted_gene_5431
ENSMUSG00000018909	7532.31	11494.9	-0.609814	0.139075	Arrb1	chr7	+	99535466	99606771	11175	protein_coding	arrestin_beta_1
ENSMUSG00000098188	1605.38	1047.51	0.615914	0.13912	Sowahc	chr10	+	59221953	59226434	4482	protein_coding	sosondowah_ankyrin_repeat_domain_family_member_C
ENSMUSG00000068129	333.216	213.201	0.64408	0.139191	Cst7	chr2	+	150570415	150578944	986	protein_coding	cystatin_F_(leukocystatin)
ENSMUSG00000015880	667.311	432.15	0.626747	0.139215	Ncapg	chr5	+	45669919	45700546	7066	protein_coding	non-SMC_condensin_I_complex_subunit_G
ENSMUSG00000088015	6.06295	14.9933	-1.28506	0.13926	Mir1932	chr11	+	119390472	119390561	90	miRNA	microRNA_1932
ENSMUSG00000065547	14.7409	5.77444	1.33773	0.13926	Mir199a-1	chr9	-	21496495	21496564	70	miRNA	microRNA_199a-1
ENSMUSG00000030701	14.7409	5.77444	1.33773	0.13926	Plekhb1	chr7	-	100642892	100662414	3713	protein_coding	pleckstrin_homology_domain_containing_family_B_(evectins)_member_1
ENSMUSG00000104656	14.7409	5.77444	1.33773	0.13926	Gm44483	chr5	+	4802457	4802553	97	miRNA	predicted_gene_44483
ENSMUSG00000048376	6.06295	14.9933	-1.28506	0.13926	F2r	chr13	-	95601804	95618459	3307	protein_coding	coagulation_factor_II_(thrombin)_receptor
ENSMUSG00000090698	14.7409	5.77444	1.33773	0.13926	Apold1	chr6	+	134981718	134986836	3567	protein_coding	apolipoprotein_L_domain_containing_1
ENSMUSG00000087381	6.06295	14.9933	-1.28506	0.13926	Gm16008	chr4	-	156022008	156031643	1324	antisense	predicted_gene_16008
ENSMUSG00000024548	6.06295	14.9933	-1.28506	0.13926	Setbp1	chr18	-	78750380	79109391	9953	protein_coding	SET_binding_protein_1
ENSMUSG00000087443	6.06295	14.9933	-1.28506	0.13926	Ppp1r18os	chr17	-	35860918	35866886	784	antisense	protein_phosphatase_1_regulatory_subunit_18_opposite_strand
ENSMUSG00000077797	6.06295	14.9933	-1.28506	0.13926	Snord19	chr14	-	31016206	31016281	76	snoRNA	small_nucleolar_RNA_C/D_box_19
ENSMUSG00000086076	65.9401	108.335	-0.714804	0.139538	Ncr3-ps	chr17	+	35180535	35184662	525	unprocessed_pseudogene	natural_cytotoxicity_triggering_receptor_3_pseudogene
ENSMUSG00000054855	163.131	101.421	0.685292	0.139576	Rnd1	chr15	-	98663421	98677461	2967	protein_coding	Rho_family_GTPase_1
ENSMUSG00000028312	2357.75	1541.88	0.612696	0.139727	Smc2	chr4	+	52439243	52488260	5478	protein_coding	structural_maintenance_of_chromosomes_2
ENSMUSG00000034579	30.361	16.1457	0.90757	0.139805	Pla2g3	chr11	+	3488284	3499350	4696	protein_coding	phospholipase_A2_group_III
ENSMUSG00000056004	31.2288	16.1457	0.94805	0.139805	9330182L06Rik	chr5	+	9266118	9481825	7918	protein_coding	RIKEN_cDNA_9330182L06_gene
ENSMUSG00000020831	16.4765	31.1265	-0.911099	0.139805	0610010K14Rik	chr11	-	70235206	70237914	1896	protein_coding	RIKEN_cDNA_0610010K14_gene
ENSMUSG00000026548	3184.74	4860.7	-0.60996	0.139813	Slamf9	chr1	+	172475358	172478575	1313	protein_coding	SLAM_family_member_9
ENSMUSG00000106514	1.39e-17	4.6221	-5.25728	0.139845	Mir6976	chr17	-	46553827	46553889	63	miRNA	microRNA_6976
ENSMUSG00000083483	3.4595	1.39e-17	4.8604	0.139845	Gm14044	chr2	-	130384883	130385329	447	processed_pseudogene	predicted_gene_14044
ENSMUSG00000097613	1.39e-17	4.6221	-5.25728	0.139845	Gm17597	chr15	-	81800791	81802613	1115	lincRNA	predicted_gene_17597
ENSMUSG00000053279	3.4595	1.39e-17	4.8604	0.139845	Aldh1a1	chr19	+	20601961	20643462	2053	protein_coding	aldehyde_dehydrogenase_family_1_subfamily_A1
ENSMUSG00000102503	4.32733	1.39e-17	5.17236	0.139845	Gm37370	chr1	-	54737166	54738575	1410	TEC	predicted_gene_37370
ENSMUSG00000097428	3.4595	1.39e-17	4.8604	0.139845	AW047730	chr3	+	88200623	88203481	2579	processed_transcript	expressed_sequence_AW047730
ENSMUSG00000064677	1.39e-17	4.6221	-5.25728	0.139845	Gm22809	chr7	-	128061705	128061860	156	snRNA	predicted_gene_22809
ENSMUSG00000092257	4.32733	1.39e-17	5.17236	0.139845	Gm2308	chr7	-	42125200	42126203	1004	processed_pseudogene	predicted_gene_2308
ENSMUSG00000047496	4.32733	1.39e-17	5.17236	0.139845	Rnf152	chr1	-	105276914	105356710	8532	protein_coding	ring_finger_protein_152
ENSMUSG00000103939	4.32733	1.39e-17	5.17236	0.139845	Ighv3-4	chr12	-	114253617	114254051	353	IG_V_gene	immunoglobulin_heavy_variable_V3-4
ENSMUSG00000027220	3.4595	1.39e-17	4.8604	0.139845	Syt13	chr2	+	92915098	92956058	3761	protein_coding	synaptotagmin_XIII
ENSMUSG00000084986	4.32733	1.39e-17	5.17236	0.139845	Gm16224	chr4	-	135143421	135144285	412	antisense	predicted_gene_16224
ENSMUSG00000084593	4.32733	1.39e-17	5.17236	0.139845	Gm22345	chr4	-	108537491	108537597	107	snRNA	predicted_gene_22345
ENSMUSG00000040170	3.4595	1.39e-17	4.8604	0.139845	Fmo2	chr1	-	162874317	162898726	5609	protein_coding	flavin_containing_monooxygenase_2
ENSMUSG00000076376	3.4595	1.39e-17	4.8604	0.139845	Mir674	chr2	+	117185127	117185226	100	miRNA	microRNA_674
ENSMUSG00000095205	3.4595	1.39e-17	4.8604	0.139845	Snord93	chr5	+	23852210	23852280	71	snoRNA	small_nucleolar_RNA_C/D_box_93
ENSMUSG00000050377	3.4595	1.39e-17	4.8604	0.139845	Il31ra	chr13	-	112522810	112580662	3665	protein_coding	interleukin_31_receptor_A
ENSMUSG00000103343	3.4595	1.39e-17	4.8604	0.139845	Gm37052	chr1	+	160910789	160912619	1831	TEC	predicted_gene_37052
ENSMUSG00000103349	3.4595	1.39e-17	4.8604	0.139845	Gm36888	chr3	-	147620811	147635647	2945	lincRNA	predicted_gene_36888
ENSMUSG00000076525	3.4595	1.39e-17	4.8604	0.139845	Igkv1-99	chr6	+	68541644	68542422	376	IG_V_gene	immunoglobulin_kappa_variable_1-99
ENSMUSG00000012520	1.39e-17	4.6221	-5.25728	0.139845	Phox2b	chr5	-	67094399	67099301	3645	protein_coding	paired-like_homeobox_2b
ENSMUSG00000009114	3.4595	1.39e-17	4.8604	0.139845	2610028H24Rik	chr10	+	76449081	76461110	1705	protein_coding	RIKEN_cDNA_2610028H24_gene
ENSMUSG00000082917	1.39e-17	4.6221	-5.25728	0.139845	Gm11440	chr11	-	85072469	85072995	527	processed_pseudogene	predicted_gene_11440
ENSMUSG00000067276	1.39e-17	4.6221	-5.25728	0.139845	Capn6	chrX	-	143802231	143827414	7795	protein_coding	calpain_6
ENSMUSG00000092540	3.4595	1.39e-17	4.8604	0.139845	Gm8738	chr11	-	103879915	103880243	329	processed_pseudogene	predicted_gene_8738
ENSMUSG00000033831	3.4595	1.39e-17	4.8604	0.139845	Fgb	chr3	-	83040141	83049863	3810	protein_coding	fibrinogen_beta_chain
ENSMUSG00000033834	3.4595	1.39e-17	4.8604	0.139845	Tpbpa	chr13	-	60938692	60941935	1372	protein_coding	trophoblast_specific_protein_alpha
ENSMUSG00000024784	4.32733	1.39e-17	5.17236	0.139845	Gpha2	chr19	+	6226380	6227768	770	protein_coding	glycoprotein_hormone_alpha_2
ENSMUSG00000005763	4.32733	1.39e-17	5.17236	0.139845	Cd247	chr1	+	165788681	165877277	5329	protein_coding	CD247_antigen
ENSMUSG00000081679	4.32733	1.39e-17	5.17236	0.139845	Gm11874	chr4	-	16120759	16120888	130	processed_pseudogene	predicted_gene_11874
ENSMUSG00000024713	3.4595	1.39e-17	4.8604	0.139845	Pcsk5	chr19	-	17432832	17837632	9346	protein_coding	proprotein_convertase_subtilisin/kexin_type_5
ENSMUSG00000107985	4.32733	1.39e-17	5.17236	0.139845	Gm44160	chr7	+	3451357	3475020	506	lincRNA	predicted_gene_44160
ENSMUSG00000098951	3.4595	1.39e-17	4.8604	0.139845	Mir7647	chr5	-	123522637	123522695	59	miRNA	microRNA_7647
ENSMUSG00000083264	1.39e-17	4.6221	-5.25728	0.139845	Gm11461	chr2	-	165925266	165925841	387	processed_pseudogene	predicted_gene_11461
ENSMUSG00000054679	3.4595	1.39e-17	4.8604	0.139845	Srsf12	chr4	+	33208991	33233340	3148	protein_coding	serine/arginine-rich_splicing_factor_12
ENSMUSG00000032315	4.32733	1.39e-17	5.17236	0.139845	Cyp1a1	chr9	+	57697613	57703822	2619	protein_coding	cytochrome_P450_family_1_subfamily_a_polypeptide_1
ENSMUSG00000082704	1.39e-17	4.6221	-5.25728	0.139845	Gm12515	chr4	+	55116563	55116923	361	processed_pseudogene	predicted_gene_12515
ENSMUSG00000051590	3.4595	1.39e-17	4.8604	0.139845	Map3k19	chr1	-	127815253	127855031	4883	protein_coding	mitogen-activated_protein_kinase_kinase_kinase_19
ENSMUSG00000050468	3.4595	1.39e-17	4.8604	0.139845	Astl	chr2	+	127338639	127357651	2560	protein_coding	astacin-like_metalloendopeptidase_(M12_family)
ENSMUSG00000095438	3.4595	1.39e-17	4.8604	0.139845	Gm21747	chr18	-	10781723	10785883	395	antisense	predicted_gene_21747
ENSMUSG00000082820	4.32733	1.39e-17	5.17236	0.139845	Gm13803	chr2	-	97949191	97949679	489	processed_pseudogene	predicted_gene_13803
ENSMUSG00000065396	1.39e-17	4.6221	-5.25728	0.139845	Mir99b	chr17	+	17830188	17830257	70	miRNA	microRNA_99b
ENSMUSG00000053360	4.32733	1.39e-17	5.17236	0.139845	F730035P03Rik	chr7	-	99780001	99781539	917	lincRNA	RIKEN_cDNA_F730035P03_gene
ENSMUSG00000084098	4.32733	1.39e-17	5.17236	0.139845	Gm13422	chr2	+	23235236	23235739	504	processed_pseudogene	predicted_gene_13422
ENSMUSG00000042873	3.4595	1.39e-17	4.8604	0.139845	Lhfpl4	chr6	-	113168090	113195384	5813	protein_coding	lipoma_HMGIC_fusion_partner-like_protein_4
ENSMUSG00000081431	3.4595	1.39e-17	4.8604	0.139845	Gm15483	chr7	-	133738479	133738934	456	processed_pseudogene	predicted_gene_15483
ENSMUSG00000098403	3.4595	1.39e-17	4.8604	0.139845	Gm27415	chr16	+	31261505	31261599	95	miRNA	predicted_gene_27415
ENSMUSG00000095635	1.39e-17	4.6221	-5.25728	0.139845	Gm22951	chr15	-	99368029	99368135	107	snRNA	predicted_gene_22951
ENSMUSG00000106472	3.4595	1.39e-17	4.8604	0.139845	Gm43111	chr5	-	4868348	4870266	1919	sense_intronic	predicted_gene_43111
ENSMUSG00000108720	4.32733	1.39e-17	5.17236	0.139845	RP23-172P1.4	chr7	-	128744179	128745276	1098	antisense	NA
ENSMUSG00000100130	3.4595	1.39e-17	4.8604	0.139845	Gm28379	chr9	-	66417746	66448496	3157	antisense	predicted_gene_28379
ENSMUSG00000103937	3.4595	1.39e-17	4.8604	0.139845	Gm37186	chr16	-	4170776	4173636	2861	TEC	predicted_gene_37186
ENSMUSG00000028040	3.4595	1.39e-17	4.8604	0.139845	Efna4	chr3	-	89333390	89338028	1599	protein_coding	ephrin_A4
ENSMUSG00000059064	1.39e-17	4.6221	-5.25728	0.139845	Gm10059	chr5	+	33759366	33759536	171	processed_pseudogene	predicted_pseudogene_10059
ENSMUSG00000058070	4.32733	1.39e-17	5.17236	0.139845	Eml1	chr12	+	108370957	108539617	7436	protein_coding	echinoderm_microtubule_associated_protein_like_1
ENSMUSG00000024215	4.32733	1.39e-17	5.17236	0.139845	Spdef	chr17	-	27714352	27728951	2188	protein_coding	SAM_pointed_domain_containing_ets_transcription_factor
ENSMUSG00000081111	3.4595	1.39e-17	4.8604	0.139845	Gm5913	chr8	-	97427712	97429110	1399	processed_pseudogene	predicted_gene_5913
ENSMUSG00000107158	4.32733	1.39e-17	5.17236	0.139845	Gm42728	chr5	-	65672609	65674160	1552	TEC	predicted_gene_42728
ENSMUSG00000041445	3.4595	1.39e-17	4.8604	0.139845	Mmrn2	chr14	+	34375504	34404287	3935	protein_coding	multimerin_2
ENSMUSG00000077449	4.32733	1.39e-17	5.17236	0.139845	Gm23127	chr13	+	75768068	75768197	130	snoRNA	predicted_gene_23127
ENSMUSG00000098929	3.4595	1.39e-17	4.8604	0.139845	Mir6400	chr4	-	15942900	15942991	92	miRNA	microRNA_6400
ENSMUSG00000025075	4.32733	1.39e-17	5.17236	0.139845	Habp2	chr19	+	56287137	56320822	3193	protein_coding	hyaluronic_acid_binding_protein_2
ENSMUSG00000025064	1.39e-17	4.6221	-5.25728	0.139845	Col17a1	chr19	-	47646344	47692094	5765	protein_coding	collagen_type_XVII_alpha_1
ENSMUSG00000083014	1.39e-17	4.6221	-5.25728	0.139845	Gm11764	chr2	+	145892082	145892704	623	processed_pseudogene	predicted_gene_11764
ENSMUSG00000042453	3.4595	1.39e-17	4.8604	0.139845	Reln	chr5	-	21884454	22344702	23738	protein_coding	reelin
ENSMUSG00000033308	1.39e-17	4.6221	-5.25728	0.139845	Dpyd	chr3	+	118562129	119432924	8884	protein_coding	dihydropyrimidine_dehydrogenase
ENSMUSG00000025916	3.4595	1.39e-17	4.8604	0.139845	Ppp1r42	chr1	-	9968624	10009136	1523	protein_coding	protein_phosphatase_1_regulatory_subunit_42
ENSMUSG00000064948	3.4595	1.39e-17	4.8604	0.139845	Gm23241	chr10	-	128299419	128299524	106	snRNA	predicted_gene_23241
ENSMUSG00000103280	1.39e-17	4.6221	-5.25728	0.139845	Gm37277	chr1	-	4905751	4906861	1111	TEC	predicted_gene_37277
ENSMUSG00000104830	1.39e-17	4.6221	-5.25728	0.139845	5830487J09Rik	chr5	+	123366472	123368919	2243	processed_transcript	RIKEN_cDNA_5830487J09_gene
ENSMUSG00000048544	3.4595	1.39e-17	4.8604	0.139845	5930422O12Rik	chr8	+	33428709	33429548	840	protein_coding	RIKEN_cDNA_5930422O12_gene
ENSMUSG00000061728	4.32733	1.39e-17	5.17236	0.139845	Btnl7-ps	chr17	-	34532877	34547651	1763	unprocessed_pseudogene	butyrophilin-like_7_pseudogene
ENSMUSG00000109186	4.32733	1.39e-17	5.17236	0.139845	RP23-458C8.2	chr7	-	100171416	100227207	2543	antisense	NA
ENSMUSG00000032899	3.4595	1.39e-17	4.8604	0.139845	Styk1	chr6	-	131299142	131353597	5865	protein_coding	serine/threonine/tyrosine_kinase_1
ENSMUSG00000102742	1.39e-17	4.6221	-5.25728	0.139845	Pcdhga11	chr18	+	37755731	37841873	4756	protein_coding	protocadherin_gamma_subfamily_A_11
ENSMUSG00000079699	1.39e-17	4.6221	-5.25728	0.139845	Gm6592	chrX	+	8843994	8849607	507	protein_coding	predicted_gene_6592
ENSMUSG00000084149	3.4595	1.39e-17	4.8604	0.139845	Gm12944	chr4	+	127056262	127056724	463	processed_pseudogene	predicted_gene_12944
ENSMUSG00000108521	3.4595	1.39e-17	4.8604	0.139845	RP23-256J14.1	chr7	+	79277767	79280775	3009	TEC	NA
ENSMUSG00000064299	4.32733	1.39e-17	5.17236	0.139845	4921528I07Rik	chr9	-	114276683	114317028	2698	protein_coding	RIKEN_cDNA_4921528I07_gene
ENSMUSG00000037014	3.4595	1.39e-17	4.8604	0.139845	Sstr4	chr2	+	148395344	148396767	1424	protein_coding	somatostatin_receptor_4
ENSMUSG00000062296	3.4595	1.39e-17	4.8604	0.139845	Trank1	chr9	+	111311739	111395775	13123	protein_coding	tetratricopeptide_repeat_and_ankyrin_repeat_containing_1
ENSMUSG00000049630	3.4595	1.39e-17	4.8604	0.139845	C1ql3	chr2	-	13003457	13011806	2535	protein_coding	C1q-like_3
ENSMUSG00000060647	4.32733	1.39e-17	5.17236	0.139845	Gm7099	chr12	+	9429546	9430099	552	pseudogene	predicted_gene_7099
ENSMUSG00000098858	3.4595	1.39e-17	4.8604	0.139845	Mir6541	chr14	+	62865542	62865651	110	miRNA	microRNA_6541
ENSMUSG00000102732	3.4595	1.39e-17	4.8604	0.139845	Gm37342	chr3	-	51757124	51762088	4965	TEC	predicted_gene_37342
ENSMUSG00000079415	1.39e-17	4.6221	-5.25728	0.139845	Cntf	chr19	-	12763660	12765632	1073	protein_coding	ciliary_neurotrophic_factor
ENSMUSG00000080906	3.4595	1.39e-17	4.8604	0.139845	Gm12095	chr11	+	29982414	29983229	816	processed_pseudogene	predicted_gene_12095
ENSMUSG00000026398	3.4595	1.39e-17	4.8604	0.139845	Nr5a2	chr1	-	136842571	136960448	5899	protein_coding	nuclear_receptor_subfamily_5_group_A_member_2
ENSMUSG00000081751	3.4595	1.39e-17	4.8604	0.139845	Gm14251	chr2	+	156322402	156322680	279	processed_pseudogene	predicted_gene_14251
ENSMUSG00000098198	3.4595	1.39e-17	4.8604	0.139845	Gm9169	chr3	+	95144371	95144906	536	processed_pseudogene	predicted_gene_9169
ENSMUSG00000018581	3.4595	1.39e-17	4.8604	0.139845	Dnah11	chr12	-	117877982	118199043	14458	protein_coding	dynein_axonemal_heavy_chain_11
ENSMUSG00000048215	1.39e-17	4.6221	-5.25728	0.139845	A630023P12Rik	chr5	+	110514923	110525980	1888	lincRNA	RIKEN_cDNA_A630023P12_gene
ENSMUSG00000104208	3.4595	1.39e-17	4.8604	0.139845	Gm37401	chr9	-	108337089	108338273	347	antisense	predicted_gene_37401
ENSMUSG00000097279	3.4595	1.39e-17	4.8604	0.139845	Gm5106	chr5	-	8773577	8798523	1334	antisense	predicted_gene_5106
ENSMUSG00000086943	3.4595	1.39e-17	4.8604	0.139845	4732414G09Rik	chr11	-	73015856	73018841	2422	lincRNA	RIKEN_cDNA_4732414G09_gene
ENSMUSG00000108633	1.39e-17	4.6221	-5.25728	0.139845	RP23-285C18.7	chr7	+	75707885	75709182	1298	TEC	NA
ENSMUSG00000021534	1.39e-17	4.6221	-5.25728	0.139845	1700001L19Rik	chr13	+	68597439	68614231	1808	protein_coding	RIKEN_cDNA_1700001L19_gene
ENSMUSG00000039198	1.39e-17	4.6221	-5.25728	0.139845	Ptchd3	chr11	+	121830247	121843423	3456	protein_coding	patched_domain_containing_3
ENSMUSG00000083658	3.4595	1.39e-17	4.8604	0.139845	Gm15798	chr16	-	18944258	18944665	408	processed_pseudogene	predicted_gene_15798
ENSMUSG00000089365	3.4595	1.39e-17	4.8604	0.139845	Gm23823	chr14	-	77540642	77540765	124	snoRNA	predicted_gene_23823
ENSMUSG00000074141	4.32733	1.39e-17	5.17236	0.139845	Il4i1	chr7	+	44816387	44840809	4080	protein_coding	interleukin_4_induced_1
ENSMUSG00000103747	1.39e-17	4.6221	-5.25728	0.139845	Gm38236	chr2	+	68906003	68909231	3229	TEC	predicted_gene_38236
ENSMUSG00000097411	3.4595	1.39e-17	4.8604	0.139845	B430218F22Rik	chr13	+	118386630	118388124	1495	protein_coding	RIKEN_cDNA_B430218F22_gene
ENSMUSG00000003469	3.4595	1.39e-17	4.8604	0.139845	Phyhip	chr14	+	70457476	70468832	2910	protein_coding	phytanoyl-CoA_hydroxylase_interacting_protein
ENSMUSG00000064023	3.4595	1.39e-17	4.8604	0.139845	Klk8	chr7	+	43797577	43803826	1540	protein_coding	kallikrein_related-peptidase_8
ENSMUSG00000031558	3.4595	1.39e-17	4.8604	0.139845	Slit2	chr5	+	47983138	48307733	25433	protein_coding	slit_homolog_2_(Drosophila)
ENSMUSG00000103252	3.4595	1.39e-17	4.8604	0.139845	Gm37521	chr1	+	89825481	89827525	2045	TEC	predicted_gene_37521
ENSMUSG00000107203	4.32733	1.39e-17	5.17236	0.139845	Gm7542	chr6	+	85938439	85939215	777	processed_pseudogene	predicted_gene_7542
ENSMUSG00000096292	3.4595	1.39e-17	4.8604	0.139845	Gm2666	chr1	-	85484252	85485142	891	processed_pseudogene	predicted_gene_2666
ENSMUSG00000050761	3.4595	1.39e-17	4.8604	0.139845	Gp1bb	chr16	-	18620319	18622403	1881	protein_coding	glycoprotein_Ib_beta_polypeptide
ENSMUSG00000109236	3.4595	1.39e-17	4.8604	0.139845	RP23-455C13.8	chr7	+	44545147	44545477	331	processed_pseudogene	NA
ENSMUSG00000088591	4.32733	1.39e-17	5.17236	0.139845	Gm23964	chr17	+	94764825	94764931	107	rRNA	predicted_gene_23964
ENSMUSG00000107502	3.4595	1.39e-17	4.8604	0.139845	Gm44065	chr6	+	97148194	97151720	3527	TEC	predicted_gene_44065
ENSMUSG00000097289	4.32733	1.39e-17	5.17236	0.139845	2010300F17Rik	chr11	-	96712982	96747436	2832	lincRNA	RIKEN_cDNA_2010300F17_gene
ENSMUSG00000026697	4.32733	1.39e-17	5.17236	0.139845	Myoc	chr1	+	162639155	162649693	2074	protein_coding	myocilin
ENSMUSG00000026347	3.4595	1.39e-17	4.8604	0.139845	Tmem163	chr1	-	127486546	127679548	4292	protein_coding	transmembrane_protein_163
ENSMUSG00000097514	4.32733	1.39e-17	5.17236	0.139845	Gm17619	chr2	-	170192449	170194053	1449	lincRNA	predicted_gene_17619
ENSMUSG00000086167	3.4595	1.39e-17	4.8604	0.139845	Gm13827	chr5	-	115053469	115053840	372	processed_pseudogene	predicted_gene_13827
ENSMUSG00000086407	3.4595	1.39e-17	4.8604	0.139845	Gm14123	chr2	+	150606233	150610254	2658	processed_transcript	predicted_gene_14123
ENSMUSG00000005338	3.4595	1.39e-17	4.8604	0.139845	Cadm3	chr1	-	173333258	173367695	7248	protein_coding	cell_adhesion_molecule_3
ENSMUSG00000082313	3.4595	1.39e-17	4.8604	0.139845	Gm11701	chr2	-	144364127	144365627	1142	processed_pseudogene	predicted_gene_11701
ENSMUSG00000106188	3.4595	1.39e-17	4.8604	0.139845	Gm9710	chr5	-	145265879	145266377	499	processed_pseudogene	predicted_gene_9710
ENSMUSG00000058656	4.32733	1.39e-17	5.17236	0.139845	Samd12	chr15	-	53461621	53902537	1472	protein_coding	sterile_alpha_motif_domain_containing_12
ENSMUSG00000029707	4.32733	1.39e-17	5.17236	0.139845	Fscn3	chr6	+	28427789	28438622	2083	protein_coding	fascin_actin-bundling_protein_3
ENSMUSG00000039462	3.4595	1.39e-17	4.8604	0.139845	Col10a1	chr10	+	34389981	34397085	3130	protein_coding	collagen_type_X_alpha_1
ENSMUSG00000041460	4.32733	1.39e-17	5.17236	0.139845	Cacna2d4	chr6	+	119236526	119352407	9478	protein_coding	calcium_channel_voltage-dependent_alpha_2/delta_subunit_4
ENSMUSG00000089313	1.39e-17	4.6221	-5.25728	0.139845	Gm23182	chr10	+	128349241	128349375	135	snoRNA	predicted_gene_23182
ENSMUSG00000096870	1.39e-17	4.6221	-5.25728	0.139845	Gm21816	chr16	+	77400030	77403135	3106	TEC	predicted_gene_21816
ENSMUSG00000023047	4.32733	1.39e-17	5.17236	0.139845	Amhr2	chr15	+	102445367	102454630	2002	protein_coding	anti-Mullerian_hormone_type_2_receptor
ENSMUSG00000104662	3.4595	1.39e-17	4.8604	0.139845	Gm43267	chr5	+	144223725	144225520	1796	TEC	predicted_gene_43267
ENSMUSG00000102621	1.39e-17	4.6221	-5.25728	0.139845	Gm37674	chr1	+	194669673	194671506	1834	TEC	predicted_gene_37674
ENSMUSG00000103970	4.32733	1.39e-17	5.17236	0.139845	Gm37678	chr9	+	108544214	108545359	1146	TEC	predicted_gene_37678
ENSMUSG00000103024	3.4595	1.39e-17	4.8604	0.139845	Gm37685	chr3	+	75952124	75954300	2177	TEC	predicted_gene_37685
ENSMUSG00000084648	3.4595	1.39e-17	4.8604	0.139845	Gm24378	chr14	-	47270859	47270964	106	snRNA	predicted_gene_24378
ENSMUSG00000088763	3.4595	1.39e-17	4.8604	0.139845	Gm24391	chr6	+	120524897	120524998	102	snRNA	predicted_gene_24391
ENSMUSG00000077804	3.4595	1.39e-17	4.8604	0.139845	Gm24403	chr3	-	89048998	89049127	130	snoRNA	predicted_gene_24403
ENSMUSG00000094377	4.32733	1.39e-17	5.17236	0.139845	Gm24407	chr5	+	115490254	115490394	141	snRNA	predicted_gene_24407
ENSMUSG00000024134	4.32733	1.39e-17	5.17236	0.139845	Six2	chr17	-	85684277	85688274	2119	protein_coding	sine_oculis-related_homeobox_2
ENSMUSG00000039543	3.4595	1.39e-17	4.8604	0.139845	Cfap70	chr14	-	20394190	20452226	4315	protein_coding	cilia_and_flagella_associated_protein_70
ENSMUSG00000045515	3.4595	1.39e-17	4.8604	0.139845	Pou3f3	chr1	+	42695768	42703176	7409	protein_coding	POU_domain_class_3_transcription_factor_3
ENSMUSG00000083183	3.4595	1.39e-17	4.8604	0.139845	Gm15575	chr16	-	38748729	38750309	1581	processed_pseudogene	predicted_gene_15575
ENSMUSG00000101031	1.39e-17	4.6221	-5.25728	0.139845	Ms4a12	chr19	-	11215010	11230540	792	protein_coding	membrane-spanning_4-domains_subfamily_A_member_12
ENSMUSG00000105226	1.39e-17	4.6221	-5.25728	0.139845	A930028O11Rik	chr3	+	58697561	58698668	1108	TEC	RIKEN_cDNA_A930028O11_gene
ENSMUSG00000022311	1.39e-17	4.6221	-5.25728	0.139845	Csmd3	chr15	-	47580637	48792063	16882	protein_coding	CUB_and_Sushi_multiple_domains_3
ENSMUSG00000042250	3.4595	1.39e-17	4.8604	0.139845	Pglyrp4	chr3	+	90726906	90741517	2368	protein_coding	peptidoglycan_recognition_protein_4
ENSMUSG00000084087	3.4595	1.39e-17	4.8604	0.139845	Gm13650	chr2	-	77255991	77256423	433	processed_pseudogene	predicted_gene_13650
ENSMUSG00000094447	4.32733	1.39e-17	5.17236	0.139845	9430069I07Rik	chr15	-	34349176	34356421	336	protein_coding	RIKEN_cDNA_9430069I07_gene
ENSMUSG00000102009	3.4595	1.39e-17	4.8604	0.139845	4933400F21Rik	chr1	-	89650529	89683908	3393	processed_transcript	RIKEN_cDNA_4933400F21_gene
ENSMUSG00000038700	3.4595	1.39e-17	4.8604	0.139845	Hoxb5	chr11	+	96303336	96306121	2786	protein_coding	homeobox_B5
ENSMUSG00000102914	3.4595	1.39e-17	4.8604	0.139845	Gm35106	chr3	-	65968902	65969151	250	processed_pseudogene	predicted_gene_35106
ENSMUSG00000077884	3.4595	1.39e-17	4.8604	0.139845	Gm24557	chr1	+	63161855	63161943	89	miRNA	predicted_gene_24557
ENSMUSG00000103227	4.32733	1.39e-17	5.17236	0.139845	Gm37733	chr1	-	74500340	74503301	2962	TEC	predicted_gene_37733
ENSMUSG00000021364	1.39e-17	4.6221	-5.25728	0.139845	Elovl2	chr13	-	41182495	41220405	3852	protein_coding	elongation_of_very_long_chain_fatty_acids_(FEN1/Elo2_SUR4/Elo3_yeast)-like_2
ENSMUSG00000036815	1.39e-17	4.6221	-5.25728	0.139845	Dpp10	chr1	-	123321471	124045559	15784	protein_coding	dipeptidylpeptidase_10
ENSMUSG00000084711	3.4595	1.39e-17	4.8604	0.139845	Gm24629	chr8	+	105203993	105204081	89	misc_RNA	predicted_gene_24629
ENSMUSG00000024168	3.4595	1.39e-17	4.8604	0.139845	Tmem204	chr17	-	25057702	25081181	2022	protein_coding	transmembrane_protein_204
ENSMUSG00000038932	3.4595	1.39e-17	4.8604	0.139845	Tcfl5	chr2	-	180621956	180642708	3166	protein_coding	transcription_factor-like_5_(basic_helix-loop-helix)
ENSMUSG00000028546	3.4595	1.39e-17	4.8604	0.139845	Elavl4	chr4	-	110203722	110351909	5387	protein_coding	ELAV_(embryonic_lethal_abnormal_vision_Drosophila)-like_4_(Hu_antigen_D)
ENSMUSG00000095663	3.4595	1.39e-17	4.8604	0.139845	Gm2310	chr15	-	8518683	8519953	1131	protein_coding	predicted_gene_2310
ENSMUSG00000045942	3.4595	1.39e-17	4.8604	0.139845	BC049762	chr11	-	51253651	51263046	935	protein_coding	cDNA_sequence_BC049762
ENSMUSG00000034739	4.32733	1.39e-17	5.17236	0.139845	Mfrp	chr9	+	44101729	44109187	4334	protein_coding	membrane_frizzled-related_protein
ENSMUSG00000029596	4.32733	1.39e-17	5.17236	0.139845	Sdsl	chr5	-	120458186	120472810	1497	protein_coding	serine_dehydratase-like
ENSMUSG00000089015	4.32733	1.39e-17	5.17236	0.139845	Gm24996	chr2	-	75686740	75686838	99	snRNA	predicted_gene_24996
ENSMUSG00000074006	4.32733	1.39e-17	5.17236	0.139845	Omp	chr7	-	98143359	98145502	2144	protein_coding	olfactory_marker_protein
ENSMUSG00000088955	4.32733	1.39e-17	5.17236	0.139845	Gm24944	chr9	+	107987369	107987496	128	snoRNA	predicted_gene_24944
ENSMUSG00000080810	4.32733	1.39e-17	5.17236	0.139845	Gm11737	chr11	-	118204712	118205179	468	processed_pseudogene	predicted_gene_11737
ENSMUSG00000084249	1.39e-17	4.6221	-5.25728	0.139845	Gm12267	chr11	-	60449210	60449970	761	processed_pseudogene	predicted_gene_12267
ENSMUSG00000038011	4.32733	1.39e-17	5.17236	0.139845	Dnah10	chr5	+	124725085	124834308	16086	protein_coding	dynein_axonemal_heavy_chain_10
ENSMUSG00000102235	3.4595	1.39e-17	4.8604	0.139845	Gm37886	chr1	-	79619522	79621034	1513	TEC	predicted_gene_37886
ENSMUSG00000097440	3.4595	1.39e-17	4.8604	0.139845	Gm6277	chr18	-	11820676	11839337	1745	lincRNA	predicted_gene_6277
ENSMUSG00000082744	3.4595	1.39e-17	4.8604	0.139845	Gm15625	chr9	+	55305288	55306380	1093	processed_pseudogene	predicted_gene_15625
ENSMUSG00000105565	3.4595	1.39e-17	4.8604	0.139845	Gm43566	chr5	-	23674739	23675546	808	sense_intronic	predicted_gene_43566
ENSMUSG00000029669	3.4595	1.39e-17	4.8604	0.139845	Tspan12	chr6	-	21771395	21852515	3311	protein_coding	tetraspanin_12
ENSMUSG00000070522	3.4595	1.39e-17	4.8604	0.139845	Gm6505	chr3	-	28764713	28765360	648	processed_pseudogene	predicted_pseudogene_6505
ENSMUSG00000108080	3.4595	1.39e-17	4.8604	0.139845	Gm10209	chr6	+	56797591	56799197	1607	TEC	predicted_gene_10209
ENSMUSG00000056880	3.4595	1.39e-17	4.8604	0.139845	Gadl1	chr9	+	115909455	116076176	3966	protein_coding	glutamate_decarboxylase-like_1
ENSMUSG00000108763	3.4595	1.39e-17	4.8604	0.139845	RP23-198F11.3	chr16	-	37850913	37861146	1367	protein_coding	NA
ENSMUSG00000075027	3.4595	1.39e-17	4.8604	0.139845	4631405J19Rik	chr2	+	93027956	93044732	3558	processed_transcript	RIKEN_cDNA_4631405J19_gene
ENSMUSG00000080917	4.32733	1.39e-17	5.17236	0.139845	Gm15925	chr7	-	3788883	3799631	1881	unprocessed_pseudogene	predicted_gene_15925
ENSMUSG00000088372	3.4595	1.39e-17	4.8604	0.139845	Gm22881	chr6	+	135148648	135148781	134	snoRNA	predicted_gene_22881
ENSMUSG00000029381	4.32733	1.39e-17	5.17236	0.139845	Shroom3	chr5	+	92683435	92965318	13128	protein_coding	shroom_family_member_3
ENSMUSG00000088176	3.4595	1.39e-17	4.8604	0.139845	Gm23094	chr8	+	25678950	25679271	322	misc_RNA	predicted_gene_23094
ENSMUSG00000088179	3.4595	1.39e-17	4.8604	0.139845	Gm23106	chr4	+	135583748	135583848	101	snRNA	predicted_gene_23106
ENSMUSG00000106625	1.39e-17	4.6221	-5.25728	0.139845	Gm43344	chr3	+	27546641	27547869	1229	TEC	predicted_gene_43344
ENSMUSG00000089701	3.4595	1.39e-17	4.8604	0.139845	Gm15978	chr17	-	87329764	87332052	738	antisense	predicted_gene_15978
ENSMUSG00000085862	4.32733	1.39e-17	5.17236	0.139845	Gm13483	chr2	+	50296810	50433967	1293	processed_transcript	predicted_gene_13483
ENSMUSG00000010830	3.4595	1.39e-17	4.8604	0.139845	Kdelr3	chr15	+	79516408	79527739	1414	protein_coding	KDEL_(Lys-Asp-Glu-Leu)_endoplasmic_reticulum_protein_retention_receptor_3
ENSMUSG00000021416	3.4595	1.39e-17	4.8604	0.139845	Eci3	chr13	-	34946614	34963810	1418	protein_coding	enoyl-Coenzyme_A_delta_isomerase_3
ENSMUSG00000031448	3.4595	1.39e-17	4.8604	0.139845	Adprhl1	chr8	-	13221663	13254162	5856	protein_coding	ADP-ribosylhydrolase_like_1
ENSMUSG00000039194	4.32733	1.39e-17	5.17236	0.139845	Rlbp1	chr7	-	79374870	79387048	2954	protein_coding	retinaldehyde_binding_protein_1
ENSMUSG00000040867	3.4595	1.39e-17	4.8604	0.139845	Begain	chr12	-	109032187	109068217	3751	protein_coding	brain-enriched_guanylate_kinase-associated
ENSMUSG00000105594	3.4595	1.39e-17	4.8604	0.139845	Gm43398	chr5	+	143395503	143398244	2742	TEC	predicted_gene_43398
ENSMUSG00000035403	4.32733	1.39e-17	5.17236	0.139845	Crb2	chr2	+	37776249	37799103	6698	protein_coding	crumbs_family_member_2
ENSMUSG00000073403	3.4595	1.39e-17	4.8604	0.139845	Gm10499	chr17	-	36141758	36145923	1762	transcribed_unprocessed_pseudogene	predicted_gene_10499
ENSMUSG00000011350	3.4595	1.39e-17	4.8604	0.139845	Gm5893	chr7	+	24818795	24840275	2087	processed_transcript	predicted_gene_5893
ENSMUSG00000038248	3.4595	1.39e-17	4.8604	0.139845	Sobp	chr10	-	43002500	43174530	5529	protein_coding	sine_oculis-binding_protein_homolog_(Drosophila)
ENSMUSG00000053024	3.4595	1.39e-17	4.8604	0.139845	Cntn2	chr1	-	132509427	132543256	9304	protein_coding	contactin_2
ENSMUSG00000010592	3.4595	1.39e-17	4.8604	0.139845	Dazl	chr17	-	50279394	50293599	2942	protein_coding	deleted_in_azoospermia-like
ENSMUSG00000085236	1.39e-17	4.6221	-5.25728	0.139845	2610206C17Rik	chr7	+	84689640	84779053	1917	antisense	RIKEN_cDNA_2610206C17_gene
ENSMUSG00000088151	4.32733	1.39e-17	5.17236	0.139845	Gm26347	chr10	+	128435914	128436044	131	scaRNA	predicted_gene_26347
ENSMUSG00000043289	4.32733	1.39e-17	5.17236	0.139845	Mei4	chr9	+	81863670	82206007	4121	protein_coding	meiotic_double-stranded_break_formation_protein_4
ENSMUSG00000070979	3.4595	1.39e-17	4.8604	0.139845	Actl7a	chr4	+	56743413	56744925	1513	protein_coding	actin-like_7a
ENSMUSG00000020890	3.4595	1.39e-17	4.8604	0.139845	Gucy2e	chr11	-	69218117	69237036	9197	protein_coding	guanylate_cyclase_2e
ENSMUSG00000040013	3.4595	1.39e-17	4.8604	0.139845	Fkbp6	chr5	-	135291704	135350044	1753	protein_coding	FK506_binding_protein_6
ENSMUSG00000043635	4.32733	1.39e-17	5.17236	0.139845	Adamts3	chr5	-	89677087	89883334	5430	protein_coding	a_disintegrin-like_and_metallopeptidase_(reprolysin_type)_with_thrombospondin_type_1_motif_3
ENSMUSG00000039313	4.32733	1.39e-17	5.17236	0.139845	AF529169	chr9	-	89587216	89623125	7268	protein_coding	cDNA_sequence_AF529169
ENSMUSG00000055733	4.32733	1.39e-17	5.17236	0.139845	Nap1l3	chrX	-	122394565	122397401	2837	protein_coding	nucleosome_assembly_protein_1-like_3
ENSMUSG00000052854	4.32733	1.39e-17	5.17236	0.139845	Nrk	chrX	+	138914430	139010532	9210	protein_coding	Nik_related_kinase
ENSMUSG00000043468	4.32733	1.39e-17	5.17236	0.139845	Adam30	chr3	+	98160630	98164169	3531	protein_coding	a_disintegrin_and_metallopeptidase_domain_30
ENSMUSG00000081429	4.32733	1.39e-17	5.17236	0.139845	Rps27-ps1	chr1	+	63073774	63074019	246	processed_pseudogene	ribosomal_protein_S27_pseudogene_1
ENSMUSG00000081161	1.39e-17	4.6221	-5.25728	0.139845	Gm12783	chr7	+	34176758	34180004	397	unprocessed_pseudogene	predicted_gene_12783
ENSMUSG00000094102	1.39e-17	4.6221	-5.25728	0.139845	Ighv9-2	chr12	-	114109001	114109430	351	IG_V_gene	immunoglobulin_heavy_variable_V9-2
ENSMUSG00000105659	3.4595	1.39e-17	4.8604	0.139845	4930509H03Rik	chr3	-	104510099	104511313	1215	sense_intronic	RIKEN_cDNA_4930509H03_gene
ENSMUSG00000027168	3.4595	1.39e-17	4.8604	0.139845	Pax6	chr2	+	105668900	105697364	11694	protein_coding	paired_box_6
ENSMUSG00000074731	3.4595	1.39e-17	4.8604	0.139845	Zfp345	chr2	-	150470991	150485091	2734	protein_coding	zinc_finger_protein_345
ENSMUSG00000083951	4.32733	1.39e-17	5.17236	0.139845	Gm13786	chr2	+	92233105	92233437	333	processed_pseudogene	predicted_gene_13786
ENSMUSG00000089960	4.32733	1.39e-17	5.17236	0.139845	Ugt1a1	chr1	+	88211959	88218997	2224	protein_coding	UDP_glucuronosyltransferase_1_family_polypeptide_A1
ENSMUSG00000039391	3.4595	1.39e-17	4.8604	0.139845	Ccdc81	chr7	-	89866148	89903629	2790	protein_coding	coiled-coil_domain_containing_81
ENSMUSG00000029093	4.32733	1.39e-17	5.17236	0.139845	Sorcs2	chr5	-	36017180	36398139	8802	protein_coding	sortilin-related_VPS10_domain_containing_receptor_2
ENSMUSG00000015890	3.4595	1.39e-17	4.8604	0.139845	Amdhd1	chr10	-	93523338	93540033	2421	protein_coding	amidohydrolase_domain_containing_1
ENSMUSG00000090075	4.32733	1.39e-17	5.17236	0.139845	Gm16251	chr7	+	19920729	19927607	338	antisense	predicted_gene_16251
ENSMUSG00000090840	3.4595	1.39e-17	4.8604	0.139845	1700092M07Rik	chr19	+	8740718	8741225	508	protein_coding	RIKEN_cDNA_1700092M07_gene
ENSMUSG00000074783	4.32733	1.39e-17	5.17236	0.139845	AU019990	chr2	+	132598195	132653068	2228	lincRNA	expressed_sequence_AU019990
ENSMUSG00000109137	3.4595	1.39e-17	4.8604	0.139845	RP23-218E6.4	chr7	-	132361375	132365863	569	lincRNA	NA
ENSMUSG00000034028	3.4595	1.39e-17	4.8604	0.139845	Cd226	chr18	+	89197431	89270201	2357	protein_coding	CD226_antigen
ENSMUSG00000031654	1.39e-17	4.6221	-5.25728	0.139845	Cbln1	chr8	-	87468854	87472592	2334	protein_coding	cerebellin_1_precursor_protein
ENSMUSG00000045394	1.39e-17	4.6221	-5.25728	0.139845	Epcam	chr17	+	87635979	87651106	2040	protein_coding	epithelial_cell_adhesion_molecule
ENSMUSG00000105460	3.4595	1.39e-17	4.8604	0.139845	Gm42671	chr3	+	95588971	95590574	1604	TEC	predicted_gene_42671
ENSMUSG00000037979	4.32733	1.39e-17	5.17236	0.139845	Ccdc92	chr5	-	124834418	124862424	2729	protein_coding	coiled-coil_domain_containing_92
ENSMUSG00000103553	4.32733	1.39e-17	5.17236	0.139845	Gm38218	chr1	-	66821226	66825914	4689	TEC	predicted_gene_38218
ENSMUSG00000066944	3.4595	1.39e-17	4.8604	0.139845	4921513D11Rik	chr17	+	79626677	79628681	1346	protein_coding	RIKEN_cDNA_4921513D11_gene
ENSMUSG00000102632	1.39e-17	4.6221	-5.25728	0.139845	Gm37786	chr10	-	40219583	40222807	3225	TEC	predicted_gene_37786
ENSMUSG00000102099	3.4595	1.39e-17	4.8604	0.139845	1700011B04Rik	chr13	+	35180267	35188017	3061	processed_transcript	RIKEN_cDNA_1700011B04_gene
ENSMUSG00000087611	3.4595	1.39e-17	4.8604	0.139845	4930458D05Rik	chr5	-	100840797	100847167	3055	antisense	RIKEN_cDNA_4930458D05_gene
ENSMUSG00000084678	1.39e-17	4.6221	-5.25728	0.139845	Gm26020	chrX	+	105819883	105820065	183	snRNA	predicted_gene_26020
ENSMUSG00000103293	4.32733	1.39e-17	5.17236	0.139845	Gm5842	chr3	-	22080494	22081115	622	processed_pseudogene	predicted_gene_5842
ENSMUSG00000011305	4.32733	1.39e-17	5.17236	0.139845	Plin5	chr17	-	56111601	56117596	2087	protein_coding	perilipin_5
ENSMUSG00000029861	3.4595	1.39e-17	4.8604	0.139845	Fam131b	chr6	-	42315312	42324643	4104	protein_coding	family_with_sequence_similarity_131_member_B
ENSMUSG00000047905	3.4595	1.39e-17	4.8604	0.139845	Gm8566	chr6	+	67205619	67206083	465	processed_pseudogene	predicted_pseudogene_8566
ENSMUSG00000105976	4.32733	1.39e-17	5.17236	0.139845	Gm42782	chr3	+	96784325	96784846	522	TEC	predicted_gene_42782
ENSMUSG00000032889	3.4595	1.39e-17	4.8604	0.139845	Gm6685	chr11	-	28339104	28339867	764	protein_coding	predicted_pseudogene_6685
ENSMUSG00000040660	1.39e-17	4.6221	-5.25728	0.139845	Cyp2b9	chr7	+	26173411	26210661	1876	protein_coding	cytochrome_P450_family_2_subfamily_b_polypeptide_9
ENSMUSG00000085036	1.39e-17	4.6221	-5.25728	0.139845	Gm14011	chr2	-	128751271	128753705	302	antisense	predicted_gene_14011
ENSMUSG00000048334	3.4595	1.39e-17	4.8604	0.139845	Gm8258	chr5	+	104775779	104777227	1449	processed_pseudogene	predicted_gene_8258
ENSMUSG00000103053	3.4595	1.39e-17	4.8604	0.139845	Gm38271	chr3	+	106589260	106590862	1603	TEC	predicted_gene_38271
ENSMUSG00000044824	3.4595	1.39e-17	4.8604	0.139845	Olfr545	chr7	-	102493823	102494773	951	protein_coding	olfactory_receptor_545
ENSMUSG00000098642	1.39e-17	4.6221	-5.25728	0.139845	Gm27977	chr10	+	44668384	44668494	111	rRNA	predicted_gene_27977
ENSMUSG00000101166	4.32733	1.39e-17	5.17236	0.139845	Gm28496	chr7	+	44246726	44262720	2991	processed_transcript	predicted_gene_28496
ENSMUSG00000028699	4.32733	1.39e-17	5.17236	0.139845	Tspan1	chr4	-	116161869	116167601	2329	protein_coding	tetraspanin_1
ENSMUSG00000028348	3.4595	1.39e-17	4.8604	0.139845	Murc	chr4	+	48663514	48673502	2054	protein_coding	muscle-related_coiled-coil_protein
ENSMUSG00000038522	3.4595	1.39e-17	4.8604	0.139845	AI317395	chr10	-	40001575	40025268	2729	protein_coding	expressed_sequence_AI317395
ENSMUSG00000106895	3.4595	1.39e-17	4.8604	0.139845	Gm4754	chr5	+	41342123	41342931	809	processed_pseudogene	predicted_gene_4754
ENSMUSG00000040434	4.32733	1.39e-17	5.17236	0.139845	Gyltl1b	chr2	-	92365046	92374869	5837	protein_coding	glycosyltransferase-like_1B
ENSMUSG00000103505	3.4595	1.39e-17	4.8604	0.139845	Gm38374	chr1	-	84807158	84809190	2033	TEC	predicted_gene_38374
ENSMUSG00000033590	4.32733	1.39e-17	5.17236	0.139845	Myo5c	chr9	+	75232014	75305451	6733	protein_coding	myosin_VC
ENSMUSG00000074780	1.39e-17	4.6221	-5.25728	0.139845	Anapc15-ps	chr10	-	95672991	95673451	426	protein_coding	anaphase_prompoting_complex_C_subunit_15_pseudogene
ENSMUSG00000047591	4.32733	1.39e-17	5.17236	0.139845	Mafa	chr15	-	75746843	75747922	1080	protein_coding	v-maf_musculoaponeurotic_fibrosarcoma_oncogene_family_protein_A_(avian)
ENSMUSG00000037379	3.4595	1.39e-17	4.8604	0.139845	Spon2	chr5	-	33198184	33218455	2947	protein_coding	spondin_2_extracellular_matrix_protein
ENSMUSG00000109570	1.39e-17	4.6221	-5.25728	0.139845	RP23-78N8.6	chr7	+	131396258	131398535	2278	TEC	NA
ENSMUSG00000012017	224.744	349.18	-0.635283	0.139849	Scarf2	chr16	+	17797282	17808287	3302	protein_coding	scavenger_receptor_class_F_member_2
ENSMUSG00000073733	45.1133	24.2123	0.895515	0.140075	Rsg1	chr4	+	141213956	141226756	1879	protein_coding	REM2_and_RAB-like_small_GTPase_1
ENSMUSG00000058173	200.446	126.773	0.660672	0.140268	Smco4	chr9	+	15505487	15545260	988	protein_coding	single-pass_membrane_protein_with_coiled-coil_domains_4
ENSMUSG00000029153	87.6346	53.0215	0.724121	0.140479	Ociad2	chr5	-	73322199	73341028	2722	protein_coding	OCIA_domain_containing_2
ENSMUSG00000035900	465.986	300.78	0.631462	0.140565	Gramd4	chr15	+	86057695	86137634	5567	protein_coding	GRAM_domain_containing_4
ENSMUSG00000023074	570.988	369.922	0.626144	0.140694	Mospd1	chrX	-	53344598	53370502	2085	protein_coding	motile_sperm_domain_containing_1
ENSMUSG00000023015	1745.96	1142.01	0.612419	0.140992	Racgap1	chr15	-	99620496	99651656	7079	protein_coding	Rac_GTPase-activating_protein_1
ENSMUSG00000046380	91.1057	54.1739	0.749122	0.141035	Jrk	chr15	-	74702301	74709535	5853	protein_coding	jerky
ENSMUSG00000038252	2351.67	1541.88	0.608975	0.142138	Ncapd2	chr6	-	125168007	125191701	6267	protein_coding	non-SMC_condensin_I_complex_subunit_D2
ENSMUSG00000028028	1413.6	2156.09	-0.608979	0.142257	Alpk1	chr3	-	127670310	127780527	6868	protein_coding	alpha-kinase_1
ENSMUSG00000079523	16808	11054.7	0.60449	0.142359	Tmsb10	chr6	-	72957347	72958748	1276	protein_coding	thymosin_beta_10
ENSMUSG00000051235	236.893	150.973	0.649705	0.142496	Gen1	chr12	-	11240926	11265787	3283	protein_coding	GEN1_Holliday_junction_5'_flap_endonuclease
ENSMUSG00000105395	11.2697	23.0599	-1.02267	0.142547	Gm42672	chr3	+	95461191	95461542	352	processed_pseudogene	predicted_gene_42672
ENSMUSG00000007591	22.551	10.3839	1.11209	0.142547	Tssk4	chr14	+	55650182	55652539	1688	protein_coding	testis-specific_serine_kinase_4
ENSMUSG00000038276	11.2697	23.0599	-1.02267	0.142547	Asic3	chr5	+	24413392	24417835	2423	protein_coding	acid-sensing_(proton-gated)_ion_channel_3
ENSMUSG00000032028	22.551	10.3839	1.11209	0.142547	Nxpe2	chr9	-	48318006	48353454	4102	protein_coding	neurexophilin_and_PC-esterase_domain_family_member_2
ENSMUSG00000097021	18.212	34.5836	-0.919164	0.142594	4933433G15Rik	chr9	+	75410184	75417709	1815	lincRNA	RIKEN_cDNA_4933433G15_gene
ENSMUSG00000029386	33.8322	17.2981	0.964285	0.142594	Tctn2	chr5	+	124598749	124627738	8318	processed_transcript	tectonic_family_member_2
ENSMUSG00000086742	50.32	28.8218	0.802284	0.142852	Gm16201	chr7	+	139950396	139978977	2917	processed_transcript	predicted_gene_16201
ENSMUSG00000032902	438.217	283.495	0.628203	0.142884	Slc16a1	chr3	+	104638668	104658462	4426	protein_coding	solute_carrier_family_16_(monocarboxylic_acid_transporters)_member_1
ENSMUSG00000021363	172.677	108.335	0.672222	0.143069	Mak	chr13	-	41025120	41079706	3565	protein_coding	male_germ_cell-associated_kinase
ENSMUSG00000021322	7742.32	11763.4	-0.603453	0.1432	Aoah	chr13	+	20794119	21024252	2915	protein_coding	acyloxyacyl_hydrolase
ENSMUSG00000082964	2.59166	8.07915	-1.58656	0.143685	Rpl13-ps5	chrX	+	94789717	94790346	630	processed_pseudogene	ribosomal_protein_L13_pseudogene_5
ENSMUSG00000040488	2.59166	8.07915	-1.58656	0.143685	Ltbp4	chr7	-	27305136	27337692	6463	protein_coding	latent_transforming_growth_factor_beta_binding_protein_4
ENSMUSG00000024087	2.59166	8.07915	-1.58656	0.143685	Cyp1b1	chr17	-	79706953	79715041	5128	protein_coding	cytochrome_P450_family_1_subfamily_b_polypeptide_1
ENSMUSG00000070025	2.59166	8.07915	-1.58656	0.143685	Gm10284	chr8	+	57550299	57551303	1005	processed_pseudogene	predicted_pseudogene_10284
ENSMUSG00000018925	1.7238	8.07915	-2.13915	0.143685	Heatr9	chr11	-	83511736	83522175	1875	protein_coding	HEAT_repeat_containing_9
ENSMUSG00000083192	7.79856	2.31749	1.70795	0.143685	Rpl31-ps12	chr16	-	16819749	16820123	375	processed_pseudogene	ribosomal_protein_L31_pseudogene_1_2
ENSMUSG00000084093	2.59166	8.07915	-1.58656	0.143685	Gm16418	chr1	-	166431705	166431875	171	processed_pseudogene	predicted_pseudogene_16418
ENSMUSG00000101841	7.79856	2.31749	1.70795	0.143685	Gm11993	chr11	-	9149778	9150597	820	processed_pseudogene	predicted_gene_11993
ENSMUSG00000101268	7.79856	2.31749	1.70795	0.143685	2010310C07Rik	chr6	+	42370671	42381215	2398	antisense	RIKEN_cDNA_2010310C07_gene
ENSMUSG00000090005	1.7238	8.07915	-2.13915	0.143685	Gm16540	chr3	+	90057259	90058380	426	sense_intronic	predicted_gene_16540
ENSMUSG00000092009	7.79856	2.31749	1.70795	0.143685	Myh15	chr16	+	49057486	49199104	6340	protein_coding	myosin_heavy_chain_15
ENSMUSG00000101517	7.79856	2.31749	1.70795	0.143685	4732465J04Rik	chr10	+	95746077	95797236	3302	lincRNA	RIKEN_cDNA_4732465J04_gene
ENSMUSG00000049093	7.79856	2.31749	1.70795	0.143685	Il23r	chr6	-	67422932	67491855	2488	protein_coding	interleukin_23_receptor
ENSMUSG00000048574	7.79856	2.31749	1.70795	0.143685	Gm5593	chr7	-	42105899	42107185	1287	processed_pseudogene	predicted_gene_5593
ENSMUSG00000090236	7.79856	2.31749	1.70795	0.143685	Car15	chr16	-	17835276	17838364	1283	protein_coding	carbonic_anhydrase_15
ENSMUSG00000062017	1.7238	8.07915	-2.13915	0.143685	Abca14	chr7	+	120203961	120325352	5897	protein_coding	ATP-binding_cassette_sub-family_A_(ABC1)_member_14
ENSMUSG00000022818	2.59166	8.07915	-1.58656	0.143685	Cyp2ab1	chr16	-	20308387	20323065	3070	protein_coding	cytochrome_P450_family_2_subfamily_ab_polypeptide_1
ENSMUSG00000094935	7.79856	2.31749	1.70795	0.143685	Gm9726	chr12	-	93927004	93929102	2099	protein_coding	predicted_gene_9726
ENSMUSG00000063646	1.7238	8.07915	-2.13915	0.143685	Jakmip1	chr5	+	37028335	37150607	8223	protein_coding	janus_kinase_and_microtubule_interacting_protein_1
ENSMUSG00000082998	2.59166	8.07915	-1.58656	0.143685	Gm11221	chr4	+	69691978	69692574	597	processed_pseudogene	predicted_gene_11221
ENSMUSG00000028654	7.79856	2.31749	1.70795	0.143685	Mycl	chr4	+	122995652	123002485	4038	protein_coding	v-myc_myelocytomatosis_viral_oncogene_homolog_lung_carcinoma_derived_(avian)
ENSMUSG00000056598	7.79856	2.31749	1.70795	0.143685	Lrrc48	chr11	+	60353329	60394341	4519	protein_coding	leucine_rich_repeat_containing_48
ENSMUSG00000047146	2.59166	8.07915	-1.58656	0.143685	Tet1	chr10	-	62804570	62899118	14710	protein_coding	tet_methylcytosine_dioxygenase_1
ENSMUSG00000024793	7.79856	2.31749	1.70795	0.143685	Tnfrsf25	chr4	+	152115934	152120119	2277	protein_coding	tumor_necrosis_factor_receptor_superfamily_member_25
[truncated: 18,636 more rows]
