# Supplementary material for: CKIP-1 limits foam cell formation and inhibits atherosclerosis by promoting degradation of Oct-1 by REGγ
Source: Nat Commun. 2019 Jan 25;10:425. doi: 10.1038/s41467-018-07895-3 (PMC6347643; doi:10.1038/s41467-018-07895-3)
Supplement: Supplementary file 5 — Supplementary Data 2 [file 41467_2018_7895_MOESM5_ESM.xlsx]

## Sheet: Fig.1
Fig.1b
CKIP-1	0h	1.29	0.81	0.9			P value
	6h	4.64	3.52	4.81		0h vs.6h	0.0001
	12h	3.8	4.02	3.74		0h vs.12h	0.0001
	24h	3.01	3.6	3.93		0h vs.24h	0.0001
Fig.1c
CKIP-1	Unstim	0.48	1.27	1.25			P value
	oxLDL	4.02	4.56	4.45		Unstim vs.oxLDL	0.0004
	LDL	1.18	0.83	1.35		Unstim vs.LDL	0.7032
	acLDL	0.85	0.95	0.84		Unstim vs.acLDL	0.6911
Fig.1d
CKIP-1	Unstim	0.9	1	1.09			P value
	oxLDL	7.19	8.17	7.97		Unstim vs.oxLDL	0.0001
	oxLDL+BAY	1.31	1.59	1.55		oxLDL vs.oxLDL+BAY	0.0001
Fig.1e
Left:free cholesterol						Right: cholesteryl ester
control		oxLDL				control		oxLDL
WT	Ckip-1-/-	WT	Ckip-1-/-			WT	Ckip-1-/-	WT	Ckip-1-/-
9.36	10.84	18.83	32.02			4.67	3.56	6.45	15.19
12.46	12.93	22.94	29.34			2.13	2.43	9.29	16.08
9.29	9.31	19.98	28.35			3.55	5.02	12.59	19.11
P = 0.680		P= 0.005				P = 0.844		P= 0.026
Fig.1f
Left:free cholesterol						Right: cholesteryl ester
control		oxLDL				control		oxLDL
Ckip-1-/-	Ckip-1-/-R	Ckip-1-/-	Ckip-1-/-R			Ckip-1-/-	Ckip-1-/-R	Ckip-1-/-	Ckip-1-/-R
13.68	10.23	32.98	20.01			4.48	2.37	19.84	13.19
11.46	13.24	27.12	22.34			3.97	3.62	17.77	10.42
11.53	8.33	34.07	23.45			3.38	3.05	16.45	8.09
P = 0.369		P= 0.017				P = 0.125		P= 0.014
Fig.1g				Fig.1h
WT	Ckip-1-/-			Ckip-1-/-	Ckip-1-/-R
1.24	3.36			1.18	0.45
0.82	2.51			0.96	0.36
0.94	2.71			0.86	0.29
P = 0.003				P = 0.004

## Sheet: Fig.2
Fig.2b
Gene	Abcg1	Abca1	Acat1	Cebpα	Cebpβ	Cd36	Fcγr1	Fcγr2	Ldlr	Lox1	Scarb1	Soat2	Sra	Srb1	Srebf1
log2(foldchange)	-0.208729	-0.074847	-0.385289	0.119979	0.3036	0.578045	-0.525736	-0.715454	-0.0470283	2.21479	0.108099	0.327604	0.275421	0.108099	-0.151185
Fig.2d
WT		CKIP-1-/-
control	oxLDL	control	oxLDL			P value
1.02	3.54	8.55	16.65		WT-con vs. CKIP-1-/--con	0.0001
1.14	2.72	8.62	15.12		WT-oxLDL vs. CKIP-1-/--oxLDL	0.0011
0.87	4.45	8.19	12.43		CKIP-1-/--con vs. CKIP-1-/--oxLDL	0.0352
Fig.2f				Fig.2g
control IgG	Anti-LOX-1			control	CKIP-1
1.16	0.46			1.01	0.42
0.95	0.77			0.84	0.57
0.89	0.62			1.15	0.33
P = 0.034				P = 0.008
Fig.2h					Fig.2l
control	CKIP-1	Oct-1	CKIP-1+Oct-1		WT	Ckip-1-/-
1.013	0.453	4.199	2.75		1.3	0.65
0.997	0.242	3.593	1.652		0.75	0.97
0.986	0.96	2.894	1.898		0.94	0.69
		P = 0.044			P = 0.2925
Fig.2m
Time(h)	WT			Ckip-1-/-
0	1	1	1	1	1	1
4	0.69	0.73	0.65	0.82	0.92	0.97
8	0.31	0.37	0.3	0.72	0.73	0.64
12	0	0	0	0.4	0.43	0.48
P = 0.0001

## Sheet: Fig.3
Fig.3k
Time(h)	shCon			shREGγ
0	1	1	1	1	1	1
4	0.6	0.63	0.57	0.81	0.73	0.79
8	0.3	0.34	0.28	0.62	0.58	0.62
12	0.09	0.1	0.08	0.31	0.31	0.35
P = 0.0001
Fig.3o
control	siREGγ	siREGγ+siOct-1			P value
0.96	2.87	1.97		control vs. siREGγ	0.0001
1.01	2.8	1.58		siREGγ vs.siREGγ+siOct-1	0.001
0.98	3	1.78
Fig.3p
control	Oct-1	CKIP-1	Oct-1+CKIP-1	Oct-1+REGγ	Oct-1+CKIP-1+REGγ			P value
1.04	3.75	0.51	2.43	1.52	1.33		Oct-1 vs. Oct-1+CKIP-1	0.029
0.81	5.29	0.48	2.8	1.71	0.62		Oct-1 vs.Oct-1+REGγ	0.011
1.15	6.32	0.61	2.58	1.9	1.07		Oct-1+REGγ vs. Oct-1+CKIP-1+REGγ	0.04

## Sheet: Fig.4
Fig. 4a
Cd68		Ckip-1		Abca1
Chow	Western	Chow	Western	Chow	Western
1.16	0.87	1.1	3.81	0.98	6.21
0.88	1.05	0.93	4.2	1.25	6.5
0.96	1.23	0.87	5.72	0.96	4.3
P = 0.726		P= 0.0238		P= 0.0201
Fig. 4d
Chow		Western			P value
WT	Apoe-/-	Apoe-/-		Chow-WT vs. Chow-Apoe-/-	0.013
1.02	2.2	3.5		Chow-Apoe-/- vs. Western-Apoe-/-	0.011
0.97	1.61	3.71
0.85	2.52	3.2
Fig. 4e
Chow		Western			P value
WT	Ldlr-/-	Ldlr-/-		Chow-WT vs. Chow-Ldlr-/-	0.001
1.01	1.87	3.3		Chow-Ldlr-/- vs. Western-Ldlr-/-	0.013
0.89	1.75	2.52
1.11	2.04	3.09

## Sheet: Fig.5
Fig.5a
Apoe-/-	2.41	3.2	3.72	3.76	3.92	3.42	3.43	2.5	4.32	1.97	P = 0.0001
Apoe-/-Ckip-1-/-	7.72	9.12	6.35	8.08	6.52	7.4	8.05	8.77	4.95	7.23
Fig.5b
Apoe-/-	0.24	0.25	0.3	0.23	0.27	P = 0.002
Apoe-/-Ckip-1-/-	0.5	0.57	0.64	0.44	0.42
Fig.5c
Distance	Apoe-/-				Apoe-/-Ckip-1-/-
25	0.19	0.21	0.22	0.18	0.31	0.28	0.31	0.27
50	0.21	0.2	0.23	0.19	0.31	0.35	0.3	0.32
75	0.22	0.19	0.23	0.25	0.38	0.34	0.41	0.35
100	0.26	0.26	0.29	0.23	0.38	0.42	0.38	0.39
125	0.27	0.29	0.27	0.24	0.44	0.43	0.39	0.49
150	0.28	0.25	0.3	0.29	0.49	0.5	0.46	0.43
175	0.34	0.35	0.33	0.3	0.54	0.48	0.55	0.47
200	0.37	0.32	0.31	0.28	0.49	0.42	0.53	0.5
225	0.34	0.33	0.31	0.36	0.46	0.53	0.54	0.48
250	0.3	0.32	0.31	0.33	0.47	0.49	0.43	0.47
275	0.28	0.26	0.31	0.27	0.47	0.45	0.46	0.4
300	0.27	0.28	0.31	0.23	0.4	0.4	0.41	0.35
325	0.24	0.23	0.21	0.28	0.34	0.32	0.37	0.36
350	0.2	0.19	0.18	0.23	0.32	0.32	0.27	0.33
375	0.19	0.17	0.21	0.2	0.32	0.28	0.31	0.33
400	0.17	0.15	0.19	0.18	0.26	0.3	0.26	0.27
P = 0.0001
Fig.5f
stage	Apoe-/-					Apoe-/-Ckip-1-/-							P value
Early	40	43	43	49	54	19	21	17	24	19		Early: Apoe-/ vs. Apoe-/-Ckip-1-/-	0.0001
Moderate	44	40	40	38	33	44	53	51	46	56		Advanced: Apoe-/- vs. Apoe-/-Ckip-1-/-	0.0002
Advanced	16	17	17	13	13	37	26	32	30	25
Fig.5g			Fig. 5h				Fig. 5i
Apoe-/-	Apoe-/-Ckip-1-/-		CD3				SMA
20.08	56.47		Apoe-/-	Apoe-/-Ckip-1-/-			Apoe-/-	Apoe-/-Ckip-1-/-
33.2	42.56		5.32	7.12			15.3	11.7
17.2	34.84		2.34	4.2			19.8	15.2
7.88	31.32		7.24	3.5			13.2	16
P = 0.032			P = 0.989				P = 0.4868
Fig.5j			Fig.5k			Fig.5l
Apoe-/-	Apoe-/-Ckip-1-/-		Apoe-/-	Apoe-/-Ckip-1-/-		Apoe-/-	Apoe-/-Ckip-1-/-
11.34	18.94		0.022	0.067		0.5	0.27
8.92	15.35		0.025	0.057		0.41	0.35
12.35	23.34		0.028	0.042		0.63	0.39
P = 0.026			0.027	0.062		0.56	0.3
			0.031	0.04		0.44	0.42
			P = 0.016			P = 0.033

## Sheet: Fig.6
Fig. 6b
IL-1β		IL-6		CCL-2		ICAM-1		VCAM-1
Apoe-/-	Apoe-/-Ckip-1-/-	Apoe-/-	Apoe-/-Ckip-1-/-	Apoe-/-	Apoe-/-Ckip-1-/-	Apoe-/-	Apoe-/-Ckip-1-/-	Apoe-/-	Apoe-/-Ckip-1-/-
0.911	6.51	0.95	11.9	0.65	6.9	0.22	3.16	0.85	4.08
1.05	5.95	1.14	11.4	1.22	6.68	1.51	2.07	0.98	3.3
1.04	5.77	0.91	12.59	1.13	9.84	1.27	2.6	1.17	3.4
P = 0.0001		P = 0.0001		P = 0.0028		P = 0.011		P = 0.0006
Fig. 6c				Fig.6d				Fig. 6e
Apoe-/-	Apoe-/-Ckip-1-/-			Apoe-/-	Apoe-/-Ckip-1-/-			Apoe-/-	Apoe-/-Ckip-1-/-
1	1.7			6.97	12.9			95	193
0.85	2.5			3.24	13.04			120	220
1.15	1.8			7.23	15.35			95	140
P = 0.0198				P = 0.0063				P = 0.0305

## Sheet: Fig.7
Fig.7a
Apoe-/-→Apoe-/-	Apoe-/-Ckip-1-/-→Apoe-/-	Apoe-/-→Apoe-/-Ckip-1-/-	Apoe-/-Ckip-1-/-→Apoe-/-Ckip-1-/-			P value
3.25	5.63	3.45	6.82		Apoe-/-→Apoe-/- vs. Apoe-/-Ckip-1-/-→Apoe-/-	0.0001
3.04	6.82	4.23	7.94		Apoe-/-Ckip-1-/-→Apoe-/- vs. Apoe-/-→Apoe-/-Ckip-1-/-	0.0001
3.57	4.95	2.23	4.98		Apoe-/-→Apoe-/-Ckip-1-/- vs. Apoe-/-Ckip-1-/-→Apoe-/-Ckip-1-/-	0.0001
2.02	4.3	3.07	7		Apoe-/-→Apoe-/- vs. Apoe-/-Ckip-1-/-→Apoe-/-Ckip-1-/-	0.0001
3.15	6.54	3.46	4.23
2.67	7.97	2.31	5.23
2.55	5.89	4.15	6.37
2.07	5.28	3.89	7.5
4.02	4.46	2.87	6.01
Fig.7b
Apoe-/-→Apoe-/-	Apoe-/-Ckip-1-/-→Apoe-/-	Apoe-/-→Apoe-/-Ckip-1-/-	Apoe-/-Ckip-1-/-→Apoe-/-Ckip-1-/-			P value
0.13	0.33	0.18	0.37		Apoe-/-→Apoe-/- vs. Apoe-/-Ckip-1-/-→Apoe-/-	0.0078
0.069	0.14	0.09	0.39		Apoe-/-Ckip-1-/-→Apoe-/- vs. Apoe-/-→Apoe-/-Ckip-1-/-	0.029
0.077	0.2	0.08	0.22		Apoe-/-→Apoe-/-Ckip-1-/- vs. Apoe-/-Ckip-1-/-→Apoe-/-Ckip-1-/-	0.0062
0.16	0.36	0.22	0.24		Apoe-/-→Apoe-/- vs. Apoe-/-Ckip-1-/-→Apoe-/-Ckip-1-/-	0.0012
0.11	0.32	0.11	0.27

## Sheet: Supplementary Fig.1
Supplementary Fig. 1b
CKIP-1	0h	1.11	0.85	1.04		CKIP-1	P value
	6h	5.6	4.5	4.8		0h vs.6h	0.0003
	12h	4.2	4.8	3.3		0h vs.12h	0.0022
	24h	4.9	4.7	5.1		0h vs.24h	0.0001
Supplementary Fig. 1c							Supplementary Fig. 1g
Left:free cholesterol			Right: cholesteryl ester				BSA		ApoA1		HDL
WT	CKIP-1-/-		WT	CKIP-1-/-			WT	CKIP-1-/-	WT	CKIP-1-/-	WT	CKIP-1-/-
45.2	99.4		16.77	29.1			2.1	1.72	26.3	23.8	22.4	25.3
65.3	89.1		23.3	35.2			1.89	2.22	28.67	30.1	23.1	27.4
77.84	88.23		14.4	39.8			2.35	1.71	29.8	28.9	21.8	23.5
P = 0.044			P = 0.015				P = 0.344		P= 0.779		P= 0.067

## Sheet: Supplementary Fig.3
Supplementary Fig. 3a
Abca1				Abcg1				Srb1
control		oxLDL		control		oxLDL		control		oxLDL
WT	Ckip-1-/-	WT	Ckip-1-/-	WT	Ckip-1-/-	WT	Ckip-1-/-	WT	Ckip-1-/-	WT	Ckip-1-/-
1.02	0.64	3.75	3.75	0.96	0.93	5.09	3.07	0.97	0.6	2.38	2.57
1.06	0.78	4.22	4.39	1.14	1.14	4.05	2.9	1.26	0.81	2.11	2.42
0.92	0.89	2.5	3.28	0.9	1.04	2.49	3.22	0.77	1.01	1.96	2.72
P = 0.0522		P = 0.6275		P = 0.7064		P = 0.3938		P = 0.3481		P = 0.0520
Supplementary Fig. 3d				Supplementary Fig.3f
WT	CKIP-1-/-			control		oxLDL
1.11	1.03			WT	Ckip-1-/-	WT	Ckip-1-/-
0.93	1.18			1.14	1.29	4.52	3.99
0.96	0.98			0.99	1.15	2.88	2.67
P = 0.483				0.87	1.84	4.51	4.61
				P = 0.1303		P = 0.8005
Supplementary Fig. 3g						Supplementary Fig. 3i
control		oxLDL				0°C		37°C
WT	Ckip-1-/-	WT	Ckip-1-/-			WT	Ckip-1-/-	WT	Ckip-1-/-
1.11	1.14	3.23	3.35			12.6	12.9	80.2	80.2
0.97	1.36	3.25	2.96			16.7	13.9	91.9	99.4
0.93	1.2	2.74	3.42			12.7	16.8	78.2	76.1
P = 0.0544		P = 0.4823				P = 0.755		P = 0.839
Supplementary Fig. 3l
Cdx2		IL-2		Hmgb3
WT	Ckip-1-/-	WT	Ckip-1-/-	WT	Ckip-1-/-
1.2	1.08	1.32	0.78	0.84	2.01
0.66	0.96	0.62	0.74	0.91	2.48
1.14	1.77	1.06	0.74	1.25	2.76
P = 0.4245		P = 0.3525		P = 0.0048
Supplementary Fig.3m
Cdx2		IL-2		Hmgb3
shCon	shREGγ	shCon	shREGγ	shCon	shREGγ
0.68	1.16	1.35	0.56	0.62	2.53
1.13	0.99	0.94	0.78	0.95	2.53
1.19	0.82	0.71	0.96	1.43	1.68
P = 0.9749		P = 0.3490		P = 0.0276
Supplementary Fig. 3n
Red blood cells		White blood cells		Neutrophils
WT	Ckip-1-/-	WT	Ckip-1-/-	WT	Ckip-1-/-
9.45	9.72	13.2	12.3	23.3	27.7
10.62	9.75	18	18.3	31.5	35.9
10.23	7.23	12.6	8.1	24.6	29.7
10.95	12.12	13.8	27	22.9	25.6
10.56	8.91	10.5	7.5	24.2	48.2
P = 0.3541		P = 0.7975		P = 0.1003

## Sheet: Supplementary Fig.4
Supplementary Fig. 4b	Left					Right
Chow		Western				Chow		Western
Apoe-/-	Apoe-/-Ckip-1-/-	Apoe-/-	Apoe-/-Ckip-1-/-			Apoe-/-	Apoe-/-Ckip-1-/-	Apoe-/-	Apoe-/-Ckip-1-/-
19.6	19.1	25.3	25.8			4.8	6.1	16.2	13.96
23.4	17.2	26.9	29.4			5.6	5.9	27.77	18.29
19	20	27.2	30.2			5.01	6.23	18.49	13.75
18.1	22.1	24.6	25.5			6.1	6.52	22.72	20.86
19.8	17.5	26.1	29.1			5.7	5.45	18.49	18.29
P = 0.547		P= 0.121				P = 0.079		P= 0.1912
Supplementary Fig. 4c
Triglycerides				HDL-C				LDL-C
Apoe-/-	Apoe-/-Ckip-1-/-			Apoe-/-	Apoe-/-Ckip-1-/-			Apoe-/-	Apoe-/-Ckip-1-/-
0.63	0.72			2.73	2.51			5.2	5.12
0.31	0.82			3.01	3			5.46	4.85
0.89	0.92			2.11	1.96			5.86	5.5
0.51	0.52			3.34	2.8			5.92	5.73
0.82	0.54			2.23	2.6			5.42	5.1
P = 0.5848				P = 0.7149				P = 0.173
Supplementary Fig. 4d				Supplementary Fig. 4f				Supplementary Fig. 4g
				CD36				SR-A
Apoe-/-	Apoe-/-Ckip-1-/-			Apoe-/-	Apoe-/-Ckip-1-/-			Apoe-/-	Apoe-/-Ckip-1-/-
4.85	4.2			23.8	13.2			14.2	22.8
3.5	5.23			15.13	21.4			24.7	24
5.13	4.3			16.2	13.5			18.4	17.1
P = 0.8964				P = 0.574				P = 0.586

[truncated: 1 more sheets: Supplementary Fig.5]
